# Supplementary material for: Programmable enhancement of endogenous mRNA translation through CRISPR-guided epitranscriptomic regulation
Source: Cell Discov. 2026 Jun 24;12:45. doi: 10.1038/s41421-026-00903-7 (PMC13294356; doi:10.1038/s41421-026-00903-7)
Supplement: Supplementary file 2 — Supplementary Table 1 [file 41421_2026_903_MOESM2_ESM.xlsx]

## Sheet: Tab. S1
Tab. S1 The sequences of CRISPR-TE and sgRNAs used in this study.
Name	Protein sequences	Nucleotide sequence
dChiCas13j	MEPGREGRDHRRGRHRVGAGRAAAMEPGREGRDHLREDGNPAGLSHAAMEPGREGRDHRRGRHRVGAGRAAAMEPGREGRDHRVVAFSDWLYILPQWSPAEKAGITLPSRSPRLRFGCRNGARPRRPGSQKKATPASTQRSRRNGARPRRPGSPDRRPRPGLRPLAAMEPGREGRDHRHADRPGRWWSRRAAMEPGREGRDHRRQQPVQRDTSIAAMEPSREGRDHTSAESSILSTTLPQWSPAEKAGITQRRHIGAAHQDGRNGARPRRPGSRASKRRGVVGVLAAMEPGREGRDHTCRAASGPGHRRAAMEPGREGRDHNLQLNGGINTMLPQWSPAEKAGITSSRSPWASPRRRRNGARPRRPGSPAGEGRIALRDHGPQWSPAEKAGITSELDLE…	ATGGAGCCAGGAAGGGAGGGAAGAGATCACAGGAGAGGCAGGCACAGGGTGGGAGCCGGAAGAGCTGCCGCTATGGAGCCCGGAAGAGAGGGAAGAGATCATCTGAGGGAGGATGGCAATCCTGCCGGCCTGTCTCACGCTGCTATGGAACCTGGCAGGGAGGGAAGGGACCACAGAAGAGGAAGGCACAGGGTCGGCGCCGGAAGAGCTGCTGCTATGGAGCCAGGCAGAGAGGGAAGGGATCACAGAGTGGTGGCCTTTAGCGACTGGCTGTATATTCTGCCTCAGTGGAGCCCCGCCGAGAAGGCTGGAATTACCCTGCCAAGCAGGAGCCCCAGGCTGAGGTTTGGATGCAGGAATGGCGCCAGACCTAGGAGGCCAGGAAGCCAGAAGAAGGCC…
dChiCas13j-mini	MDGNPAGLSHAAMEPGREGRDHRRGRHRVGAGRAAAMEPGREGRDHRVVAFSDWLYILPQWSPAEKAGITLPSRSPRLRFGCRNGARPRRPGSQKKATPASTQRSRRNGARPRRPGSPDRRPRPGLRPLAAMEPGREGRDHRHADRPGRWWSRRAAMEPGREGRDHRRQQPVQRDTSIAAMEPSREGRDHTSAESSILSTTLPQWSPAEKAGITQRRHIGAAHQDGRNGARPRRPGSRASKRRGVVGVLAAMEPGREGRDHTCRAASGPGHRRAAMEPGREGRDHNLQLNGGINTMLPQWSPAEKAGITSSRSPWASPRRRRNGARPRRPGSPAGEGRIA	ATGGATGGCAATCCTGCCGGCCTGTCTCACGCTGCTATGGAACCTGGCAGGGAGGGAAGGGACCACAGAAGAGGAAGGCACAGGGTCGGCGCCGGAAGAGCTGCTGCTATGGAGCCAGGCAGAGAGGGAAGGGATCACAGAGTGGTGGCCTTTAGCGACTGGCTGTATATTCTGCCTCAGTGGAGCCCCGCCGAGAAGGCTGGAATTACCCTGCCAAGCAGGAGCCCCAGGCTGAGGTTTGGATGCAGGAATGGCGCCAGACCTAGGAGGCCAGGAAGCCAGAAGAAGGCCACCCCTGCTTCCACACAGAGGAGCAGAAGAAACGGCGCCAGGCCAAGAAGGCCCGGAAGCCCTGACCGACGACCCAGACCAGGCTTGAGGCCCCTGGCTGCTATGGAA…
YTHDF1	MSATSVDTQRTKGQDNKVQNGSLHQKDTVHDNDFEPYLTGQSNQSNSYPSMSDPYLSSYYPPSIGFPYSLNEAPWSTAGDPPIPYLTTYGQLSNGDHHFMHDAVFGQPGGLGNNIYQHRFNFFPENPAFSAWGTSGSQGQQTQSSAYGSSYTYPPSSLGGTVVDGQPGFHSDTLSKAPGMNSLEQGMVGLKIGDVSSSAVKTVGSVVSSVALTGVLSGNGGTNVNMPVSKPTSWAAIASKPAKPQPKMKTKSGPVMGGGLPPPPIKHNMDIGTWDNKGPVPKAPVPQQAPSPQAAPQPQQVAQPLPAQPPALAQPQYQSPQQPPQTRWVAPRNRNAAFGQSGGAGSDSNSPGNVQPNSAPSVESHPVLEKLKAAHSYNPKEFEWNLKSGRVFIIKSYSE…	ATGtcggccaccagcgtggacacccagagaacaaaaggacaagataataaagtacaaaatggttcgttacatcagaaggatacagttcatgacaatgactttgagccctaccttactggacagtcaaatcagagtaacagttacccctcaatgagcgacccctacctgtccagctattacccgccgtccattggatttccttactccctcaatgaggctccgtggtctactgcaggggaccctccgattccatacctcaccacctacggacagctcagtaacggagaccatcattttatgcacgatgctgtttttgggcagcctgggggcctggggaacaacatctatcagcacaggttcaattttttccctgaaaaccctgcgttctcagcatggggg…
CRISPR-TE (dChiCas13j)	MEPGREGRDHRRGRHRVGAGRAAAMEPGREGRDHLREDGNPAGLSHAAMEPGREGRDHRRGRHRVGAGRAAAMEPGREGRDHRVVAFSDWLYILPQWSPAEKAGITLPSRSPRLRFGCRNGARPRRPGSQKKATPASTQRSRRNGARPRRPGSPDRRPRPGLRPLAAMEPGREGRDHRHADRPGRWWSRRAAMEPGREGRDHRRQQPVQRDTSIAAMEPSREGRDHTSAESSILSTTLPQWSPAEKAGITQRRHIGAAHQDGRNGARPRRPGSRASKRRGVVGVLAAMEPGREGRDHTCRAASGPGHRRAAMEPGREGRDHNLQLNGGINTMLPQWSPAEKAGITSSRSPWASPRRRRNGARPRRPGSPAGEGRIALRDHGPQWSPAEKAGITSELDLE…	GAGCCAGGAAGGGAGGGAAGAGATCACAGGAGAGGCAGGCACAGGGTGGGAGCCGGAAGAGCTGCCGCTATGGAGCCCGGAAGAGAGGGAAGAGATCATCTGAGGGAGGATGGCAATCCTGCCGGCCTGTCTCACGCTGCTATGGAACCTGGCAGGGAGGGAAGGGACCACAGAAGAGGAAGGCACAGGGTCGGCGCCGGAAGAGCTGCTGCTATGGAGCCAGGCAGAGAGGGAAGGGATCACAGAGTGGTGGCCTTTAGCGACTGGCTGTATATTCTGCCTCAGTGGAGCCCCGCCGAGAAGGCTGGAATTACCCTGCCAAGCAGGAGCCCCAGGCTGAGGTTTGGATGCAGGAATGGCGCCAGACCTAGGAGGCCAGGAAGCCAGAAGAAGGCCACC…
CRISPR-TE (dChiCas13j-mini)	MDGNPAGLSHAAMEPGREGRDHRRGRHRVGAGRAAAMEPGREGRDHRVVAFSDWLYILPQWSPAEKAGITLPSRSPRLRFGCRNGARPRRPGSQKKATPASTQRSRRNGARPRRPGSPDRRPRPGLRPLAAMEPGREGRDHRHADRPGRWWSRRAAMEPGREGRDHRRQQPVQRDTSIAAMEPSREGRDHTSAESSILSTTLPQWSPAEKAGITQRRHIGAAHQDGRNGARPRRPGSRASKRRGVVGVLAAMEPGREGRDHTCRAASGPGHRRAAMEPGREGRDHNLQLNGGINTMLPQWSPAEKAGITSSRSPWASPRRRRNGARPRRPGSPAGEGRIALQLPPLERLTLGSSATSVDTQRTKGQDNKVQNGSLHQKDTVHDNDFEPYLTGQSNQSNS…	GATGGCAATCCTGCCGGCCTGTCTCACGCTGCTATGGAACCTGGCAGGGAGGGAAGGGACCACAGAAGAGGAAGGCACAGGGTCGGCGCCGGAAGAGCTGCTGCTATGGAGCCAGGCAGAGAGGGAAGGGATCACAGAGTGGTGGCCTTTAGCGACTGGCTGTATATTCTGCCTCAGTGGAGCCCCGCCGAGAAGGCTGGAATTACCCTGCCAAGCAGGAGCCCCAGGCTGAGGTTTGGATGCAGGAATGGCGCCAGACCTAGGAGGCCAGGAAGCCAGAAGAAGGCCACCCCTGCTTCCACACAGAGGAGCAGAAGAAACGGCGCCAGGCCAAGAAGGCCCGGAAGCCCTGACCGACGACCCAGACCAGGCTTGAGGCCCCTGGCTGCTATGGAACCA…
CRISPR-TE (dChiCas13j) all-in-one plasmid	NA	TATCCCCTGATTCTCTCGAGTTAAccctagaaagataatcatattgtgacgtacgttaaagataatcatgcgtaaaattgacgcatgtgttttatcgAtctgtatatcgaggtttatttattaatttgaatagatattaagttttattatatttacacttacatactaataataaattcaacaaacaatttatttatgtttatttatttattaaaaaaaaacaaaaactcaaaatttcttctataaagtaacaaaacttttaaacattctctcttttacaaaaataaacttattttgtactttaaaaacagtcatgttgtattataaaataagtaattagcttaacttatacataatagaaacaaattatacttattaattaATCTAGAggtacccgtt…
CRISPR-TE (dChiCas13j-mini) all-in-one plasmid	NA	TATCCCCTGATTCTCTCGAGTTAAccctagaaagataatcatattgtgacgtacgttaaagataatcatgcgtaaaattgacgcatgtgttttatcgAtctgtatatcgaggtttatttattaatttgaatagatattaagttttattatatttacacttacatactaataataaattcaacaaacaatttatttatgtttatttatttattaaaaaaaaacaaaaactcaaaatttcttctataaagtaacaaaacttttaaacattctctcttttacaaaaataaacttattttgtactttaaaaacagtcatgttgtattataaaataagtaattagcttaacttatacataatagaaacaaattatacttattaattaATCTAGAggtacccgtt…
sgRNA sequences used in this study.
Gene	sgRNA F -(5'-3')	sgRNA R -(5'-3')
Human EGF-sgRNA1	ACCGGTATTGACTGCTGAAGACAACACAATTTAC	TCACGTAAATTGTGTTGTCTTCAGCAGTCAATAC
Human EGF-sgRNA2	ACCGCTTTGTAACTGACCAAACCAGTGTGACTGT	TCACACAGTCACACTGGTTTGGTCAGTTACAAAG
Human EGF-sgRNA3	ACCGGGGAGGCTGAGGCAGGAGGATTGCTTGAGC	TCACGCTCAAGCAATCCTCCTGCCTCAGCCTCCC
Human EGF-sgRNA4	ACCGAAACCTTAGCCAGGCATGGTGGCCTGTGCC	TCACGGCACAGGCCACCATGCCTGGCTAAGGTTT
Human VEGF-sgRNA1	ACCGCTCCTCTTCCCTGTCAGGATCTGAGTGGGA	TCACTCCCACTCAGATCCTGACAGGGAAGAGGAG
Human VEGF-sgRNA2	ACCGCGCCAGGGCTGGGTTTGTCGGTGTTCCCAA	TCACTTGGGAACACCGACAAACCCAGCCCTGGCG
Human VEGF-sgRNA3	ACCGTGTCTTTCTGTCCGTCTGACCTGGGGTAGA	TCACTCTACCCCAGGTCAGACGGACAGAAAGACA
Human VEGF-sgRNA4	ACCGCTCCCCAAACTCCTGGTCAGAGCCGGTGTC	TCACGACACCGGCTCTGACCAGGAGTTTGGGGAG
Human TNF-sgRNA1	ACCGAGAGAGGAAGGCCTAAGGTCCACTTGTGTC	TCACGACACAAGTGGACCTTAGGCCTTCCTCTCT
Human TNF-sgRNA2	ACCGTGTCTCAAGGAAGTCTGGAAACATCTGGAG	TCACCTCCAGATGTTTCCAGACTTCCTTGAGACA
Human TNF-sgRNA3	ACCGCACGGAAAACATGTCTGAGCCAAGGCAGCT	TCACAGCTGCCTTGGCTCAGACATGTTTTCCGTG
Mouse VEGF-sgRNA1	CGGTTCCTCGCGGCTCGCCGCCGCGTCCAC	GTGGACGCGGCGGCGAGCCGCGAGGAACCG
Mouse VEGF-sgRNA2	GCAATCCCGCGAGCCCCGACCCCCTCCACC	GGTGGAGGGGGTCGGGGCTCGCGGGATTGC
Mouse VEGF-sgRNA3	GCTGGCTTTGGTGAGGTTTGATCCGCATGA	TCATGCGGATCAAACCTCACCAAAGCCAGC
Mouse VEGF-sgRNA4	TGTCTCCTGCGGCGCAGACCACGGCTACTA	TAGTAGCCGTGGTCTGCGCCGCAGGAGACA
Mouse VEGF-sgRNA5	GCCCGAGCTAGCACTTCTCCCAGCTCCGAT	ATCGGAGCTGGGAGAAGTGCTAGCTCGGGC
Mouse VEGF-sgRNA6	GCGCCCACTGCGGCCCCCTCTCCTCTTCCT	AGGAAGAGGAGAGGGGGCCGCAGTGGGCGC
Mouse VEGF-sgRNA7	TCTTGCGCGCCTTGGCGGGCTCCTCTCCCT	AGGGAGAGGAGCCCGCCAAGGCGCGCAAGA
Mouse VEGF-sgRNA8	TTGATCACTTCATGGGACTTCTGCTCTCCT	AGGAGAGCAGAAGTCCCATGAAGTGATCAA
Mouse VEGF-sgRNA9	CGTGGGCACGCACTCCAGGGCTTCATCGTT	AACGATGAAGCCCTGGAGTGCGTGCCCACG
