# Supplementary material for: Programmable enhancement of endogenous mRNA translation through CRISPR-guided epitranscriptomic regulation
Source: Cell Discov. 2026 Jun 24;12:45. doi: 10.1038/s41421-026-00903-7 (PMC13294356; doi:10.1038/s41421-026-00903-7)
Supplement: Supplementary file 3 — Supplementary Table 2 [file 41421_2026_903_MOESM3_ESM.xlsx]

## Sheet: Tab. S2
Tab. S2 The different regulated genes (DRGs) in RNA-seq data of CRISPR-TE expression cells.
gene_id	gene_symbol	gene_type	Length	WT-1	WT-2	WT-3	Mini-Non-1	Mini-Non-2	Mini-Non-3	Mini-sgRNA7-1	Mini-sgRNA7-2	Mini-sgRNA7-3
ENSMUSG00000000001.4	Gnai3	protein_coding	3262	112.454	99.1746	89.6029	126.092	129.224	133.162	119.09	132.536	123.688
ENSMUSG00000000028.15	Cdc45	protein_coding	3506	54.8655	53.9869	51.8616	51.7552	53.8716	53.4485	51.5426	52.1032	53.009
ENSMUSG00000000031.16	H19	lincRNA	2460	0.111032	0.0525293	0	0	0.0661594	0.11151	0	0	0.0258817
ENSMUSG00000000037.17	Scml2	protein_coding	6397	4.77151	3.91888	3.449	4.58243	4.33785	4.75986	4.4669	5.6663	4.30962
ENSMUSG00000000049.11	Apoh	protein_coding	1594	0.835355	0.689076	0.778858	0.441091	0.689195	1.20464	0.431143	0.550965	0.659057
ENSMUSG00000000056.7	Narf	protein_coding	4806	18.0871	16.8317	16.267	11.3098	12.6483	10.8161	14.8716	17.7754	15.4602
ENSMUSG00000000058.6	Cav2	protein_coding	3335	0	0.0387472	0	0	0	0	0.043383	0	0
ENSMUSG00000000078.7	Klf6	protein_coding	4391	30.0136	26.898	25.2202	31.8152	34.0627	32.5165	31.154	37.4198	29.4927
ENSMUSG00000000085.16	Scmh1	protein_coding	7731	0	0	0	0	0	0.0177411	0	0	0
ENSMUSG00000000088.7	Cox5a	protein_coding	2101	162.879	153.409	159.866	154.943	153.573	149.609	158.283	152.289	157.293
ENSMUSG00000000093.6	Tbx2	protein_coding	3626	35.9691	38.3372	37.5649	30.8756	32.4854	30.6768	25.5169	31.773	26.8828
ENSMUSG00000000094.12	Tbx4	protein_coding	3401	7.04734	5.90827	7.00876	5.67721	6.77137	5.9686	6.48752	5.93928	6.10293
ENSMUSG00000000120.6	Ngfr	protein_coding	3446	272.664	258.65	260.611	258.495	279.314	274.194	269.338	295.588	258.74
ENSMUSG00000000125.5	Wnt3	protein_coding	3076	10.0341	9.51521	9.04084	8.70347	9.17994	10.7906	10.0186	9.42194	8.54852
ENSMUSG00000000126.11	Wnt9a	protein_coding	3329	0.697412	0.737524	0.681938	0.519888	0.977784	1.03001	0.869224	0.863393	0.765021
ENSMUSG00000000127.15	Fer	protein_coding	4680	9.94362	7.76575	7.43536	12.8046	12.2586	12.6973	12.0646	13.5284	11.5434
ENSMUSG00000000131.15	Xpo6	protein_coding	16920	9.98041	9.30215	9.85737	10.4941	10.4269	10.3597	9.54715	10.3244	9.92662
ENSMUSG00000000134.17	Tfe3	protein_coding	9261	16.568	15.3278	15.1982	13.4438	14.1646	12.87	11.3734	12.8282	11.9074
ENSMUSG00000000142.15	Axin2	protein_coding	5506	3.37952	2.24719	2.36433	3.11875	2.61598	2.51595	3.13356	2.94361	2.75212
ENSMUSG00000000148.17	Brat1	protein_coding	6179	18.3228	18.8532	19.5871	15.7291	18.2665	17.4137	14.4823	18.5806	15.9919
ENSMUSG00000000149.10	Gna12	protein_coding	3416	57.2206	53.5935	53.9756	44.6483	50.2645	47.5291	45.3191	46.1954	44.9373
ENSMUSG00000000154.16	Slc22a18	protein_coding	1699	5.70715	5.43813	5.67877	6.97147	7.18447	8.55716	7.06806	5.40411	7.0077
ENSMUSG00000000157.16	Itgb2l	protein_coding	4324	0.0236881	0.0298848	0	0	0.0752785	0.0528136	0	0	0
ENSMUSG00000000159.16	Igsf5	protein_coding	2523	0.288783	0.392583	0.463955	0.303757	0.387044	0.20848	0.167162	0.480052	0.49638
ENSMUSG00000000167.14	Pih1d2	protein_coding	2813	1.16519	1.58484	1.27359	2.46101	2.025	2.4501	2.77741	1.71714	1.91256
ENSMUSG00000000168.9	Dlat	protein_coding	4886	71.4434	65.5367	62.7683	59.7963	62.123	62.7676	62.0215	64.6759	58.1829
ENSMUSG00000000171.5	Sdhd	protein_coding	1231	322.62	328.251	331.374	278.595	292.683	295.483	286.897	269.873	274.485
ENSMUSG00000000184.12	Ccnd2	protein_coding	9409	0	0	0	0.0114963	0.0172975	0	0	0	0.0135336
ENSMUSG00000000194.13	Gpr107	protein_coding	12766	17.9431	16.8942	15.5351	14.7646	15.1744	15.9923	16.2889	16.8548	15.3935
ENSMUSG00000000197.8	Nalcn	protein_coding	14715	0.018562	0.0175633	0.0192845	0.00735094	0.0221206	0.0466044	0.0196646	0.043406	0.0259608
ENSMUSG00000000202.9	Btbd17	protein_coding	3187	1.84264	1.37858	2.22601	2.69829	3.42152	2.367	2.47417	1.85383	2.27746
ENSMUSG00000000204.16	Slfn4	protein_coding	3964	0.068905	0.0651978	0.0536904	0.150083	0.0410576	0.0519009	0	0.0402825	0
ENSMUSG00000000214.11	Th	protein_coding	2364	11.8719	13.0917	13.6844	9.47166	11.5661	9.196	12.1793	8.27444	9.69577
ENSMUSG00000000216.8	Scnn1g	protein_coding	2991	0.502263	0.47524	0.355782	0.180824	0.217656	0.0458565	0.19349	0.213547	0.298015
ENSMUSG00000000223.13	Drp2	protein_coding	8553	1.58078	1.11802	0.713327	1.77057	1.57938	1.62766	1.79309	2.48304	1.59302
ENSMUSG00000000244.17	Tspan32	protein_coding	6234	0.421714	0.476758	0.21622	0.451138	0.365501	0.638041	0.475776	0.691587	0.694495
ENSMUSG00000000247.11	Lhx2	protein_coding	4393	1.91191	1.7061	1.22733	1.47738	1.75978	1.77963	1.38326	1.72656	1.56527
ENSMUSG00000000248.16	Clec2g	protein_coding	2847	0.0479697	0.0340416	0	0.0284956	0.0571662	0.12044	0	0.0420653	0.089454
ENSMUSG00000000253.13	Gmpr	protein_coding	2323	25.7501	23.3356	28.5848	25.7501	29.1279	27.6321	22.2816	24.1273	20.8849
ENSMUSG00000000263.15	Glra1	protein_coding	2414	0	0	0	0.112023	0	0.0284086	0	0	0.0263748
ENSMUSG00000000266.11	Mid2	protein_coding	8114	8.22213	6.94365	5.72684	9.15185	9.86863	12.4411	9.53969	9.82993	8.41961
ENSMUSG00000000275.16	Trim25	protein_coding	5754	33.7152	30.9356	28.0862	29.223	32.6268	28.7233	28.2626	34.4391	25.4056
ENSMUSG00000000276.11	Dgke	protein_coding	8387	4.6123	5.6083	4.64381	8.064	8.39279	7.67796	6.31379	6.26858	5.55689
ENSMUSG00000000278.10	Scpep1	protein_coding	2097	298.653	285.989	292.381	284.028	290.385	294.475	267.407	280.791	249.954
ENSMUSG00000000282.12	Mnt	protein_coding	4627	19.0525	19.8706	16.467	18.0769	21.7554	22.7359	16.8072	19.5674	15.9344
ENSMUSG00000000290.13	Itgb2	protein_coding	3052	0.559345	0.719782	0.557873	1.0987	1.19984	1.48302	0.829601	0.706316	0.646702
ENSMUSG00000000295.13	Hddc2	protein_coding	3508	14.5504	14.2281	12.9327	13.9297	13.2572	14.2318	14.8477	14.9302	13.6848
ENSMUSG00000000296.8	Tpd52l1	protein_coding	1323	0.309682	0.390694	0.428982	1.02201	0.861123	0.933039	0.328078	0.965562	0.336872
ENSMUSG00000000301.16	Pemt	protein_coding	2104	10.8399	10.3181	10.9921	11.7989	11.1776	12.8747	11.9308	10.3595	10.0769
ENSMUSG00000000303.12	Cdh1	protein_coding	4574	0.0597157	0.0282514	0.0310201	0.165541	0.071164	0.119945	0.0316315	0.209462	0.194876
ENSMUSG00000000305.12	Cdh4	protein_coding	7257	0	0	0	0	0	0.0188999	0	0.0220036	0
ENSMUSG00000000308.14	Ckmt1	protein_coding	2496	21.1475	20.6051	19.8816	21.7118	20.1484	21.7879	23.708	20.0879	19.8455
ENSMUSG00000000317.11	Bcl6b	protein_coding	3719	1.23019	1.56359	1.22085	0.908923	0.962772	1.2908	1.32272	0.901661	1.26687
ENSMUSG00000000318.16	Clec10a	protein_coding	2899	0	0	0	0	0	0	0	0.055081	0
ENSMUSG00000000320.10	Alox12	protein_coding	4085	0	0	0.0694667	0.0529592	0.0398414	0.0671514	0	0.0390893	0
ENSMUSG00000000325.16	Arvcf	protein_coding	6715	80.8995	79.2652	75.1266	69.9314	71.9236	73.0464	72.6051	80.4344	67.452
ENSMUSG00000000326.13	Comt	protein_coding	2532	70.1997	74.4481	71.3912	63.1734	72.8753	64.8542	67.3556	64.0107	62.7636
ENSMUSG00000000339.14	Rtca	protein_coding	1880	106.096	103.343	112.792	101.207	96.1796	103.123	103.279	94.364	98.9238
ENSMUSG00000000340.10	Dbt	protein_coding	3348	22.1905	19.5879	15.9134	21.9537	21.8753	20.975	22.9253	23.3701	21.5082
ENSMUSG00000000346.9	Dazap2	protein_coding	2900	225.458	222.195	223.054	218.8	223.7	227.68	217.772	222.395	209.273
ENSMUSG00000000355.13	Mcts1	protein_coding	1571	44.7264	44.0474	41.8161	44.5483	45.3758	44.9186	44.5283	46.3488	43.1214
ENSMUSG00000000359.3	Rem1	protein_coding	2156	1.04518	1.25866	2.10591	1.88142	1.58525	1.87668	1.61056	1.55532	1.18124
ENSMUSG00000000365.9	Rnf17	protein_coding	6241	0	0	0	0	0	0	0.0231826	0	0
ENSMUSG00000000374.8	Trappc10	protein_coding	8128	20.3561	19.3682	18.8529	18.3786	19.1226	18.9924	17.9963	20.5493	17.5309
ENSMUSG00000000378.15	Ccm2	protein_coding	3666	35.3159	37.6457	35.4521	33.6221	35.7824	33.3258	34.6117	32.7113	31.8171
ENSMUSG00000000384.15	Tbrg4	protein_coding	3696	63.4905	59.3666	58.5048	61.1963	68.9143	62.4367	57.2505	63.3794	57.3812
ENSMUSG00000000385.8	Tmprss2	protein_coding	7302	0.168328	0.123878	0.0777243	0.207391	0.156021	0.178443	0.0396281	0.153076	0.165668
ENSMUSG00000000386.16	Mx1	polymorphic_pseudogene	3785	1.51544	1.41683	1.27454	2.25769	2.27896	2.98955	2.14061	2.46797	1.61485
ENSMUSG00000000399.10	Ndufa9	protein_coding	2101	197.948	202.521	194.223	175.73	167.652	177.207	182.041	160.383	173.642
ENSMUSG00000000402.2	Egfl6	protein_coding	2704	0.202026	0.716838	0.314835	0.160014	0.240758	0.583322	0.214027	0.383846	0.329647
ENSMUSG00000000409.14	Lck	protein_coding	2929	27.3582	32.0077	27.9509	26.9223	30.8946	26.4339	27.7361	26.3316	27.7152
ENSMUSG00000000411.7	Tssk3	protein_coding	1280	0.933582	0.201909	0.110848	0.359155	0.2543	0.535768	0.678199	0.12475	0
ENSMUSG00000000416.16	Cttnbp2	protein_coding	8829	1.67058	1.48922	1.26555	3.76123	4.54854	4.13226	3.39624	4.64806	3.88691
ENSMUSG00000000420.15	Galnt1	protein_coding	5519	98.6846	91.303	84.1957	103.367	109.575	106.912	106.316	114.834	103.146
ENSMUSG00000000439.9	Mkrn2	protein_coding	7005	41.4535	39.5875	39.6845	37.643	36.0413	37.8576	37.9004	36.7172	35.9472
ENSMUSG00000000440.12	Pparg	protein_coding	2953	25.2513	23.7396	23.0871	24.0478	22.707	24.3148	23.0522	22.711	22.8113
ENSMUSG00000000441.17	Raf1	protein_coding	6845	43.7043	42.3346	39.6741	38.4123	40.688	39.509	38.0254	39.1735	36.6061
ENSMUSG00000000486.13	Septin1	protein_coding	2763	1.60641	2.35013	2.34936	1.76171	2.22363	1.63814	1.51856	2.25389	1.52086
ENSMUSG00000000489.7	Pdgfb	protein_coding	4161	1.47696	2.14283	1.50035	2.31364	2.15125	2.68644	2.22535	2.3409	2.2493
ENSMUSG00000000530.16	Acvrl1	protein_coding	4265	3.71444	3.454	2.94417	3.42388	3.73967	2.92644	3.69763	3.96859	3.47081
ENSMUSG00000000531.5	Grasp	protein_coding	2033	26.6691	24.249	24.741	23.5306	21.3747	25.0465	24.0544	23.0919	21.7501
ENSMUSG00000000532.11	Acvr1b	protein_coding	4418	36.4531	33.9142	34.2029	29.864	32.4639	31.1226	30.3414	35.637	28.2893
ENSMUSG00000000538.18	Tom1l2	protein_coding	8764	22.6305	22.4819	19.978	25.3699	24.7777	26.7341	24.0945	27.5258	23.5344
ENSMUSG00000000544.14	Gpa33	protein_coding	2742	0.0498066	0	0	0.078898	0	0.0500207	0.0527653	0	0
ENSMUSG00000000552.10	Zfp385a	protein_coding	2515	26.7981	26.3582	25.4153	23.2467	23.2965	24.2956	21.6017	24.5075	22.7081
ENSMUSG00000000555.8	Itga5	protein_coding	4933	5.7031	5.08191	5.77409	5.89854	6.24384	5.17153	5.37463	6.7329	5.71123
ENSMUSG00000000560.9	Gabra2	protein_coding	7640	0	0.0169139	0	0	0	0	0	0	0.00833362
ENSMUSG00000000561.14	Wdr77	protein_coding	4841	73.1231	65.5141	65.4571	61.8007	65.7262	65.4169	66.8768	69.9114	61.1568
ENSMUSG00000000562.5	Adora3	protein_coding	3729	0	0	0.0190246	0	0.08729	0	0	0.0214105	0
ENSMUSG00000000563.17	Atp5pb	protein_coding	4105	293.578	286.634	288.006	274.977	264.692	287.946	292.49	269.242	275.056
ENSMUSG00000000567.5	Sox9	protein_coding	4135	46.4535	47.6887	44.9334	29.1285	29.6181	28.3767	41.9002	49.41	42.99
ENSMUSG00000000568.15	Hnrnpd	protein_coding	7354	48.4652	47.0306	43.2082	41.5416	39.1665	40.5418	41.3989	45.0551	39.2325
ENSMUSG00000000579.14	Dynlt1c	protein_coding	3777	13.2882	15.2932	14.4065	14.5772	15.6526	18.1931	16.7877	16.4774	15.382
ENSMUSG00000000581.8	C1d	protein_coding	3995	34.4074	33.7206	29.8333	33.6556	33.63	39.5677	37.574	40.4296	36.9742
ENSMUSG00000000594.7	Gm2a	protein_coding	4127	22.6513	24.9708	21.5734	22.698	22.301	20.3724	23.6638	23.2342	21.2127
ENSMUSG00000000600.15	Krit1	protein_coding	21853	5.95262	5.57323	5.05784	8.40609	8.91849	8.79314	8.49271	9.53746	7.98301
ENSMUSG00000000605.9	Clcn4	protein_coding	8575	11.1406	10.8351	9.21223	10.1704	10.3155	10.5767	10.9587	11.2009	9.87517
ENSMUSG00000000627.15	Sema4f	protein_coding	5290	0.68414	0.586263	0.295037	0.695227	0.338426	0.751899	0.80683	0.845186	0.914714
ENSMUSG00000000628.10	Hk2	protein_coding	5969	44.6042	43.525	39.8511	37.1814	37.9273	38.8216	43.0363	46.1865	42.805
ENSMUSG00000000631.20	Myo18a	protein_coding	16037	16.572	15.2976	13.771	15.1762	15.1264	15.0011	13.7357	16.2747	13.6731
ENSMUSG00000000632.13	Sez6	protein_coding	5779	8.64934	8.87717	9.44023	8.46036	8.78676	7.70157	7.57335	7.68143	7.7782
ENSMUSG00000000673.9	Haao	protein_coding	4681	0.0291753	0.0276056	0.151555	0.254189	0.417224	0.219755	0.231813	0.170562	0.312836
ENSMUSG00000000682.7	Cd52	protein_coding	1187	1.86964	1.38802	1.28498	2.25542	2.15952	1.90656	2.16353	2.25327	1.68961
ENSMUSG00000000686.11	Abhd15	protein_coding	3035	2.47491	2.31344	2.04531	2.69086	2.574	2.90741	2.86814	3.8189	3.37393
ENSMUSG00000000690.5	Hoxb6	protein_coding	1964	0	0	0	0.0550759	0	0	0	0	0
ENSMUSG00000000693.10	Loxl3	protein_coding	4603	27.7709	26.754	27.2104	25.9202	26.5272	26.9889	25.7272	27.8043	25.9489
ENSMUSG00000000708.14	Kat2b	protein_coding	4867	18.5619	18.4527	17.2875	20.0136	19.228	20.6848	21.4185	23.9011	18.6284
ENSMUSG00000000711.3	Rab5b	protein_coding	4201	64.0506	62.4425	59.9916	60.026	60.911	61.8528	63.5159	65.0825	58.0461
ENSMUSG00000000724.10	Cryba1	protein_coding	1594	0	0	0.0445062	0.10179	0.102103	0	0	0.150263	0
ENSMUSG00000000730.13	Dnmt3l	protein_coding	2988	0.0457061	0.043247	0	0	0.0544686	0.160659	0.0484211	0	0.0852328
ENSMUSG00000000731.15	Aire	protein_coding	3825	0.767647	0.624996	0.686245	0.325214	0.361671	0.143432	0.397167	0.500956	0.382846
ENSMUSG00000000732.9	Icosl	protein_coding	4620	8.89773	7.28622	7.07893	9.27164	10.2337	9.27738	9.64549	10.5243	7.4556
ENSMUSG00000000738.18	Spg7	protein_coding	4518	98.7697	95.3863	90.3823	88.0221	86.0231	92.47	87.8085	88.0571	85.2582
ENSMUSG00000000739.14	Sult5a1	protein_coding	4419	0.0927154	0.0438636	0.128432	0.122391	0	0.124152	0.0654819	0.144539	0.158488
ENSMUSG00000000740.12	Rpl13	protein_coding	2595	2026.15	2089.61	2237.82	1888.8	1867.42	1952.86	1946.58	1663.98	1943.4
ENSMUSG00000000743.9	Chmp1a	protein_coding	3272	81.4744	72.9639	73.0027	78.978	77.3471	79.0579	77.0283	73.9837	73.4761
ENSMUSG00000000751.13	Rpa1	protein_coding	5578	55.7248	52.8251	51.8845	52.8871	55.233	52.8661	51.0979	56.1083	48.2025
ENSMUSG00000000753.15	Serpinf1	protein_coding	2359	15.2259	15.3105	16.42	13.2059	11.9011	12.6459	11.0704	10.9319	11.3897
ENSMUSG00000000759.14	Tubgcp3	protein_coding	8568	42.2875	40.1745	37.0446	41.2767	40.802	41.3807	40.2402	44.1598	39.5032
ENSMUSG00000000776.13	Polr3d	protein_coding	2854	42.373	44.2361	38.8893	36.7544	36.24	33.9768	37.1591	39.3605	34.8461
ENSMUSG00000000782.16	Tcf7	protein_coding	3019	15.1882	14.4032	16.0144	14.9051	15.4989	14.0837	15.3476	16.3171	15.4585
ENSMUSG00000000787.12	Ddx3x	protein_coding	5277	98.6812	87.3112	75.8768	133.418	136.46	144.356	119.842	138.665	125.745
ENSMUSG00000000791.9	Il12rb1	protein_coding	4105	0.216249	0.173136	0.0864103	0.210805	0.297355	0.233885	0.211472	0.311191	0.279181
ENSMUSG00000000792.2	Slc5a5	protein_coding	2928	1.28267	1.34606	1.06608	1.0344	1.30624	1.26476	1.23533	0.872567	1.65261
ENSMUSG00000000794.9	Kcnn3	protein_coding	10451	6.18099	5.76807	5.27439	7.46244	7.78644	8.22205	7.94639	8.47979	8.15737
ENSMUSG00000000804.14	Usp32	protein_coding	7680	11.4608	11.2396	9.51447	15.7254	16.6567	16.466	13.8654	17.1635	14.8561
ENSMUSG00000000805.18	Car4	protein_coding	1966	0.0694658	0.328642	0.360849	0.13755	0.165567	0	0.110388	0.121831	0.25908
ENSMUSG00000000811.13	Txnrd3	protein_coding	2836	43.6532	41.9653	42.1505	37.5503	38.8229	36.5864	35.0737	36.5135	33.2264
ENSMUSG00000000817.10	Fasl	protein_coding	1937	0.0352529	0	0	0.0558436	0	0.141618	0.074694	0	0
ENSMUSG00000000823.16	Zfp512b	protein_coding	6810	14.6146	15.2783	13.2215	14.228	14.9647	15.1288	14.8435	16.9235	14.211
ENSMUSG00000000826.16	Dnajc5	protein_coding	6953	35.5861	34.5218	31.13	31.3477	32.7002	31.7001	32.2013	36.056	31.2988
ENSMUSG00000000827.18	Tpd52l2	protein_coding	4982	49.706	47.0447	47.974	50.7518	48.1282	47.3042	49.4641	45.0482	44.7612
ENSMUSG00000000838.17	Fmr1	protein_coding	8966	15.053	12.5929	11.2317	18.6817	17.9343	19.225	17.222	20.1203	18.4097
ENSMUSG00000000861.15	Bcl11a	protein_coding	13175	0	0.0294244	0.0107693	0.0369458	0.0370593	0.0390389	0.0109816	0.0333297	0.026579
ENSMUSG00000000869.12	Il4	protein_coding	1227	5.7878	5.21311	4.33636	6.17102	6.69844	7.5453	7.13389	7.28775	6.38245
ENSMUSG00000000876.11	Pxmp4	protein_coding	3114	13.5956	14.7522	14.8538	14.2419	13.2752	11.8482	15.6577	13.6912	13.1263
ENSMUSG00000000881.12	Dlg3	protein_coding	5844	5.11786	4.14598	3.9089	4.18313	3.67613	3.21534	3.96119	4.71334	3.58437
ENSMUSG00000000884.17	Gnb1l	protein_coding	4219	5.6405	5.88835	6.0198	6.04211	5.57423	6.17677	6.22419	6.48143	5.56103
ENSMUSG00000000889.8	Dbh	protein_coding	2692	9.25854	9.69645	8.35397	9.56324	11.0033	9.7314	11.3403	10.2617	10.4065
ENSMUSG00000000901.17	Mmp11	protein_coding	2778	250.857	246.175	258.707	224.613	235.223	233.914	224.51	218.827	220.137
ENSMUSG00000000902.13	Smarcb1	protein_coding	7930	38.3704	36.3631	37.6364	29.992	31.1138	30.8646	30.7883	30.9694	30.1564
ENSMUSG00000000903.3	Vpreb3	protein_coding	859	3.73619	4.73864	4.33586	4.47032	4.54721	4.67035	4.04235	5.29787	4.03953
ENSMUSG00000000915.15	Hip1r	protein_coding	7369	5.34372	5.37186	5.28697	5.50585	5.68716	5.44579	4.58943	5.65564	4.89608
ENSMUSG00000000916.15	Nsun5	protein_coding	4317	20.4602	19.9281	20.9115	19.4314	19.1612	21.1835	19.1284	18.8827	19.3794
ENSMUSG00000000934.9	Top1mt	protein_coding	2043	36.8832	39.8008	37.3987	41.3113	46.6827	47.2462	42.9692	41.6199	45.1105
ENSMUSG00000000948.16	Gm38393	protein_coding	5216	8.08605	8.36128	8.03697	9.33208	9.77277	9.4904	9.24597	11.0132	9.92483
ENSMUSG00000000957.11	Mmp14	protein_coding	5960	0	0.0216816	0	0.0181492	0.0273074	0.0230129	0	0	0.0427308
ENSMUSG00000000958.10	Slc7a7	protein_coding	3315	8.96046	10.174	9.98336	9.11198	9.5982	8.2956	9.13266	7.80336	9.73759
ENSMUSG00000000959.7	Oxa1l	protein_coding	4457	56.1661	52.5499	53.7125	50.9599	51.652	50.1144	46.9155	46.8972	50.2837
ENSMUSG00000000976.13	Heatr6	protein_coding	6419	11.7124	11.7264	12.0799	12.1499	13.1084	12.7242	11.6643	12.2017	12.1605
ENSMUSG00000000982.5	Ccl3	protein_coding	766	0	0	0	0	0	0	0	0	0.166237
ENSMUSG00000001014.6	Icam4	protein_coding	1110	2.21464	1.80445	2.58846	4.01152	4.87523	3.05822	3.12827	3.77621	3.12608
ENSMUSG00000001016.12	Ilf2	protein_coding	8580	54.6001	49.7912	48.1882	46.0192	42.8932	44.4241	46.2081	45.8707	43.1509
ENSMUSG00000001017.15	Chtop	protein_coding	3637	121.794	118.154	108.745	93.4621	100.864	101.698	101.878	104.909	96.5099
ENSMUSG00000001018.15	Snapin	protein_coding	2290	53.1519	53.5792	55.9488	60.2842	53.2853	56.9889	59.6262	60.8213	55.9674
ENSMUSG00000001020.8	S100a4	protein_coding	584	13.7388	15.5996	13.0382	14.5093	12.1465	14.0327	15.8147	14.3548	15.2271
ENSMUSG00000001021.13	S100a3	protein_coding	2670	0.882333	0.52439	0.845735	0.708974	1.06673	0.791862	1.00248	0.882126	0.655766
ENSMUSG00000001025.8	S100a6	protein_coding	1367	877.238	895.078	917.068	752.575	657.17	719.145	845.18	759.764	739.807
ENSMUSG00000001027.7	Scn4a	protein_coding	7041	0.252153	0.275292	0.267006	0.27653	0.439184	0.603871	0.28768	0.340178	0.298405
ENSMUSG00000001029.15	Icam2	protein_coding	1904	100.329	106.69	108.147	82.5897	81.1196	88.2982	90.9774	79.2528	87.0264
ENSMUSG00000001034.17	Mapk7	protein_coding	4394	26.31	23.9608	23.3543	26.6853	25.6407	25.9393	24.3826	27.5006	23.3506
ENSMUSG00000001036.17	Epn2	protein_coding	5228	30.6681	28.3631	27.7231	28.9044	29.5121	29.4357	29.501	32.6659	26.1349
ENSMUSG00000001039.12	B9d1	protein_coding	1593	21.9043	19.509	19.5505	22.7474	15.9381	21.568	20.7078	17.8926	19.3844
ENSMUSG00000001052.15	Sec24b	protein_coding	6020	40.5512	37.747	37.2038	36.5745	38.3765	38.7661	35.6899	43.0101	35.8217
ENSMUSG00000001053.15	N4bp3	protein_coding	2728	19.1238	15.6554	16.9816	17.2286	19.8369	17.1195	15.5528	15.8334	15.077
ENSMUSG00000001054.9	Rmnd5b	protein_coding	2161	42.5477	38.7935	38.4589	44.7243	42.7968	46.9195	38.7482	40.4741	41.5424
ENSMUSG00000001056.3	Nhp2	protein_coding	1146	384.892	411.487	431.879	428.759	380.43	414.193	423.158	328.033	410.959
ENSMUSG00000001062.18	Vps9d1	protein_coding	5153	12.9931	12.8269	13.1134	13.0829	12.7915	13.4814	12.8103	12.2324	13.2638
ENSMUSG00000001065.15	Zfp276	protein_coding	5530	9.99577	10.3693	9.08916	9.56016	10.0285	10.634	9.40566	10.9148	9.68273
ENSMUSG00000001076.7	C1ql4	protein_coding	1474	0.37061	0.482172	0.96259	1.28423	1.60102	2.09364	0.932485	0.812482	0.691114
ENSMUSG00000001082.12	Mfsd10	protein_coding	2894	47.8395	44.674	49.3462	46.5718	52.8073	49.1707	45.5694	46.5549	44.9686
ENSMUSG00000001089.14	Luzp1	protein_coding	8112	28.612	25.7863	21.5137	24.9921	25.8664	26.7145	26.2674	29.4774	24.4292
ENSMUSG00000001095.5	Slc13a2	protein_coding	2412	0	0.0535746	0.294125	0.0448462	0	0.113729	0.0599844	0.0662022	0.0791901
ENSMUSG00000001098.15	Kctd10	protein_coding	4039	16.9233	16.3487	17.8279	13.8459	13.7608	15.3151	14.1315	13.4022	12.5793
ENSMUSG00000001100.10	Poldip2	protein_coding	3783	57.7705	55.2601	52.5555	50.253	55.2833	50.7222	52.7787	47.3805	48.8835
ENSMUSG00000001103.7	Sebox	protein_coding	1359	0	0	0	0.0795947	0	0	0	0	0
ENSMUSG00000001105.15	Ift20	protein_coding	1525	52.0532	50.9474	51.5673	51.1055	49.3593	50.3208	55.003	50.4955	48.3257
ENSMUSG00000001119.7	Col6a1	protein_coding	4380	1.902	2.1832	1.84646	2.02508	1.69069	1.47177	1.88285	1.69523	2.20951
ENSMUSG00000001120.15	Pcbp3	protein_coding	2933	521.205	492.678	508.162	497.161	515.391	497.865	493.267	514.1	491.247
ENSMUSG00000001123.15	Lgals9	protein_coding	2137	41.8592	42.2073	36.9819	41.2278	49.9223	50.3507	45.9368	47.4108	40.698
ENSMUSG00000001127.12	Araf	protein_coding	6541	28.7139	29.5496	28.427	26.4015	27.2207	27.4167	28.5781	29.7279	28.5347
ENSMUSG00000001128.7	Cfp	protein_coding	1736	6.56888	4.96865	5.96639	5.82593	5.53132	7.11066	7.0841	7.26653	6.03314
ENSMUSG00000001131.11	Timp1	protein_coding	888	2.999	2.61937	1.59781	2.31443	1.46624	3.01189	2.44396	1.70829	2.18683
ENSMUSG00000001134.9	Uxt	protein_coding	1639	12.7071	13.1863	12.1412	12.2589	11.3946	11.883	12.9102	11.6667	12.2754
ENSMUSG00000001138.13	Cnnm3	protein_coding	6420	16.082	14.15	13.4924	11.6341	12.048	13.0694	11.8315	13.2507	11.2214
ENSMUSG00000001143.13	Lman2l	protein_coding	7359	23.9262	22.1779	22.5968	23.5844	25.063	23.9591	23.7303	25.3331	22.9274
ENSMUSG00000001150.7	Mcm3ap	protein_coding	7197	15.38	15.338	14.2536	15.2176	14.6086	15.7224	13.7506	16.7956	14.2386
ENSMUSG00000001151.10	Pcnt	protein_coding	12154	8.36847	6.25165	6.13177	5.8094	5.79153	6.37597	4.92829	6.44421	4.81157
ENSMUSG00000001155.13	Ftcd	protein_coding	3192	0.042785	0	0	0.0677751	0	0.128907	0	0	0
ENSMUSG00000001156.9	Mxd1	protein_coding	7072	3.58225	3.6499	2.8339	3.63266	3.29094	3.53947	2.44479	3.92313	2.98448
ENSMUSG00000001157.13	Gmcl1	protein_coding	6493	19.3823	16.7075	14.9359	15.1184	17.3079	17.5169	17.8485	19.6249	14.3458
ENSMUSG00000001158.13	Snrnp27	protein_coding	1837	120.028	120.376	115.181	115.117	107.291	106.862	117.983	102.679	104.445
ENSMUSG00000001166.17	Oas1c	protein_coding	2405	5.70697	5.77604	6.1946	5.88071	6.51347	6.20199	6.36181	8.78073	7.91559
ENSMUSG00000001168.16	Oas1h	protein_coding	1703	0.0400968	0.0379395	0.0833152	0.285826	0.047784	0	0.254872	0.0468819	0
ENSMUSG00000001173.15	Ocrl	protein_coding	9486	5.75879	5.06072	5.54919	6.20325	7.02583	6.8535	6.20764	6.81745	6.7253
ENSMUSG00000001175.16	Calm1	protein_coding	4706	318.876	318.058	304.017	325.852	331.314	339.001	337.925	317.646	319.007
ENSMUSG00000001211.15	Agpat3	protein_coding	7790	31.0087	33.5704	31.0865	24.8796	27.6355	26.5246	26.6056	26.094	24.3233
ENSMUSG00000001225.12	Slc26a3	protein_coding	6369	0	0	0	0	0	0	0	0	0.0199934
ENSMUSG00000001227.12	Sema6b	protein_coding	3968	7.45145	7.88098	7.22302	5.20673	6.6036	7.8637	6.01628	6.51918	6.75519
ENSMUSG00000001228.14	Uhrf1	protein_coding	4259	139.183	131.179	123.446	132.259	133.251	136.658	127.306	134.016	118.936
ENSMUSG00000001229.9	Dpp9	protein_coding	7883	26.3767	26.7607	26.3595	22.1607	21.9673	22.1316	20.4644	21.1677	21.5729
ENSMUSG00000001240.13	Ramp2	protein_coding	3301	64.6958	68.3006	63.6681	66.4957	66.6342	64.4649	64.9011	64.2275	65.8002
ENSMUSG00000001247.16	Lsr	protein_coding	2172	0.188632	0.173426	0.0653249	0.269676	0.162228	0.236804	0.0223152	0.220552	0.146567
ENSMUSG00000001248.15	Gramd1a	protein_coding	5239	105.184	102.731	98.865	92.7201	93.6237	95.9233	97.0648	102.707	96.1049
ENSMUSG00000001249.14	Hpn	protein_coding	4101	3.64652	3.52911	4.58421	3.65311	4.08766	4.74915	4.21593	5.25647	4.78176
ENSMUSG00000001270.9	Ckb	protein_coding	2895	1.27371	1.60691	1.66636	2.24185	2.08008	2.32148	1.74918	1.9305	1.93536
ENSMUSG00000001280.13	Sp1	protein_coding	8262	55.5652	49.1738	42.8989	50.4973	49.917	51.2304	49.0855	55.053	48.3027
ENSMUSG00000001281.10	Itgb7	protein_coding	2770	0.788851	0.933011	0.922001	1.58153	1.35137	1.03982	0.679015	1.06645	1.10329
ENSMUSG00000001285.12	Myg1	protein_coding	2823	86.4869	88.0019	91.4115	95.2084	93.1804	94.9846	92.8417	82.0883	89.8762
ENSMUSG00000001288.15	Rarg	protein_coding	4261	26.4742	23.3364	24.0084	25.3224	23.5859	24.1577	23.4969	25.5765	22.2191
ENSMUSG00000001289.12	Pfdn5	protein_coding	1394	438.39	447.874	480.646	476.887	446.255	471.833	471.723	407.132	455.502
ENSMUSG00000001300.16	Efnb2	protein_coding	6855	0.577757	0.725755	0.393265	0.643019	1.09214	0.850352	1.08696	0.791993	1.05883
ENSMUSG00000001305.5	Rrp15	protein_coding	3239	81.4401	77.5572	75.0825	96.8145	97.2292	94.6631	87.6403	89.33	86.3727
ENSMUSG00000001313.12	Rnd2	protein_coding	1990	91.9959	88.5723	91.1563	80.991	87.7758	91.7365	86.1187	83.0495	79.858
ENSMUSG00000001323.17	Srr	protein_coding	4560	21.646	19.61	18.817	24.3855	26.126	26.1154	24.5262	26.8059	22.7588
ENSMUSG00000001333.9	Sync	protein_coding	2862	7.4202	6.60333	6.22176	7.53064	6.63917	7.60784	7.46919	8.899	6.94084
ENSMUSG00000001334.9	Fndc5	protein_coding	2763	13.4692	12.1248	14.738	16.3546	13.5921	14.979	15.4213	15.9362	13.7223
ENSMUSG00000001348.15	Acp5	protein_coding	2030	0	0.0795702	0	0.0532853	0	0.337824	0.124726	0.07866	0.047046
ENSMUSG00000001349.5	Cnn1	protein_coding	2736	0.0499159	0	0	0	0.0594854	0.0501304	0	0.0583625	0.139625
ENSMUSG00000001366.14	Fbxo9	protein_coding	3103	20.9718	20.4681	21.0108	19.7131	20.3506	21.4818	21.0752	22.6423	21.2572
ENSMUSG00000001376.17	Vps50	protein_coding	10856	9.63637	8.21327	8.06407	12.3504	12.0385	13.2848	12.1679	12.8923	11.1843
ENSMUSG00000001380.7	Hars	protein_coding	2447	114.622	107.175	104.994	112.877	118.888	120.145	119.14	109.596	108.188
ENSMUSG00000001383.9	Zmat2	protein_coding	2592	74.2914	70.0701	71.1345	77.8718	78.3622	73.7641	82.5281	70.1679	78.7018
ENSMUSG00000001403.13	Ube2c	protein_coding	2600	132.026	135.136	131.879	103.551	104.313	99.7683	98.6901	100.005	94.3524
ENSMUSG00000001415.10	Smg5	protein_coding	6956	46.6685	44.4874	41.1624	36.3648	39.8574	37.7496	33.6122	39.1624	33.4271
ENSMUSG00000001416.13	Cct3	protein_coding	6370	237.271	231.809	231.06	229.176	248.357	244.6	247.073	232.513	235.835
ENSMUSG00000001418.13	Glmp	protein_coding	6291	13.9262	14.3837	14.192	13.6866	13.8214	14.4003	11.8959	12.7292	12.5698
ENSMUSG00000001419.17	Mef2d	protein_coding	5985	56.2252	53.8101	51.1911	42.3007	45.0186	42.7741	42.9454	47.1902	42.0364
ENSMUSG00000001420.13	Tmem79	protein_coding	2912	3.02498	2.95098	2.15606	1.70872	2.10985	2.28438	2.42214	2.93368	1.77101
ENSMUSG00000001424.14	Snd1	protein_coding	9757	105.321	96.6682	98.9434	84.4999	95.1542	90.0719	86.2207	90.5594	85.6075
ENSMUSG00000001435.15	Col18a1	protein_coding	7021	9.65773	8.89885	8.45737	9.17073	9.56207	9.79691	8.25314	9.27921	8.67841
ENSMUSG00000001436.15	Slc19a1	protein_coding	4644	64.4178	60.6876	62.1438	65.9578	68.6895	70.8968	67.2863	67.3069	63.9431
ENSMUSG00000001440.5	Kpnb1	protein_coding	6590	205.818	191.808	177.573	204.356	212.164	210.98	191.04	212.981	189.693
ENSMUSG00000001441.13	Npepps	protein_coding	7206	30.3283	29.0014	25.7938	24.0288	24.1779	23.7017	25.6397	28.3805	24.9162
ENSMUSG00000001444.2	Tbx21	protein_coding	2488	0.603805	1.03876	0.769879	1.17386	0.784978	0.661528	0.930433	0.99479	0.972435
ENSMUSG00000001445.10	Mrpl10	protein_coding	1708	206.154	203.006	205.262	197.049	207.291	200.576	188.914	207.266	192.274
ENSMUSG00000001467.5	Cyp51	protein_coding	4415	83.5117	80.0357	71.9472	82.2722	82.74	81.3776	89.2099	88.2127	81.4067
ENSMUSG00000001472.17	Tcf25	protein_coding	5390	213.602	202.77	201.483	211.813	222.131	211.257	210.742	227.847	206.847
ENSMUSG00000001473.7	Tubb6	protein_coding	2437	205.359	206.851	217.952	205.308	207.764	213.84	199.628	195.292	193.489
ENSMUSG00000001482.15	Def8	protein_coding	4408	37.6744	34.0791	35.4875	30.8827	31.6975	31.3488	30.919	32.53	29.8989
ENSMUSG00000001493.9	Meox1	protein_coding	2228	0.306485	0.521992	0.191049	0.388399	0.51134	0.369363	0.129876	0.645026	0.285767
ENSMUSG00000001494.6	Sost	protein_coding	2066	0.132207	0.375282	0.20603	0.209427	0.157553	0.0663876	0	0	0.184905
ENSMUSG00000001497.18	Pax9	protein_coding	5056	0	0	0	0	0	0.0339094	0	0.126329	0.0251855
ENSMUSG00000001506.10	Col1a1	protein_coding	6563	0.655485	0.472547	0.345905	0.445005	0.545566	0.501564	0.617264	0.82723	0.271633
ENSMUSG00000001507.16	Itga3	protein_coding	5710	39.1412	34.0141	34.7508	29.7797	30.9828	31.2026	29.1392	33.3342	30.318
ENSMUSG00000001508.15	Sgca	protein_coding	1735	1.96786	2.23439	1.55379	2.80554	2.15752	1.69964	1.91798	1.38052	1.79814
ENSMUSG00000001510.8	Dlx3	protein_coding	2607	0.104772	0	0	0	0.0624289	0	0	0	0
ENSMUSG00000001517.14	Foxm1	protein_coding	5754	42.5584	41.3092	37.4297	32.859	34.1259	33.6417	30.4355	33.7477	30.2502
ENSMUSG00000001518.12	Itfg2	protein_coding	7096	9.90208	9.86101	10.2975	8.56062	9.72281	9.46461	8.33585	8.20789	9.02185
ENSMUSG00000001520.12	Nrip2	protein_coding	3757	12.7682	13.1045	12.8781	12.6059	12.8406	14.8644	13.5107	13.9264	12.6338
ENSMUSG00000001521.12	Tulp3	protein_coding	9342	23.266	21.7722	19.5697	16.5403	17.8963	16.3114	16.2539	18.114	15.564
ENSMUSG00000001524.14	Gtf2h4	protein_coding	3313	30.8343	28.0053	28.4585	27.1974	27.0926	25.8954	28.2443	26.4125	27.52
ENSMUSG00000001525.10	Tubb5	protein_coding	3327	2223.19	2271.33	2264.27	2057.51	2095.44	2107.65	2003.59	1933.84	1993.13
ENSMUSG00000001542.7	Ell2	protein_coding	9828	0.13896	0.0788901	0.0288738	0.0770435	0.11592	0.0558228	0.0441643	0.178722	0.0388699
ENSMUSG00000001552.14	Jup	protein_coding	6436	63.4574	58.8788	62.9403	51.6728	55.5446	53.6181	50.5579	53.5905	50.3237
ENSMUSG00000001555.10	Fkbp10	protein_coding	2935	21.4859	21.1114	20.7511	13.1756	13.5303	13.9143	13.889	14.5942	12.9724
ENSMUSG00000001558.5	Klhl10	protein_coding	2161	3.85505	4.05127	4.03793	3.72911	4.01044	4.10962	4.4188	5.15394	3.77122
ENSMUSG00000001566.9	Mnx1	protein_coding	2250	0.27314	0.516888	0.409892	0.576902	0.687176	0.487668	0.450123	0.638719	0.565946
ENSMUSG00000001569.10	Nom1	protein_coding	9232	12.4336	10.6659	10.5892	12.9236	11.9526	12.1973	11.7539	12.9204	10.9724
ENSMUSG00000001576.15	Ergic1	protein_coding	8888	39.87	39.0189	40.0051	39.1699	39.7313	40.4619	36.8177	37.3553	36.7486
ENSMUSG00000001583.13	Tnk1	protein_coding	3329	0.379474	0.397875	0.351624	0.251821	0.31778	0.401706	0.249902	0.623562	0.506826
ENSMUSG00000001588.12	Acap1	protein_coding	4878	1.37186	1.36428	1.64341	1.91813	2.43561	1.99634	1.50525	2.13594	2.17973
ENSMUSG00000001604.14	Tcea3	protein_coding	1400	3.17037	2.26139	3.54714	4.28813	4.76631	3.42892	3.51371	1.88194	2.63771
ENSMUSG00000001622.15	Csn3	protein_coding	4152	0	0	0	0	0.0391985	0	0	0	0
ENSMUSG00000001627.12	Ifrd1	protein_coding	5858	68.0576	63.475	63.6463	70.4847	69.9573	70.4846	70.5259	70.7765	66.6034
ENSMUSG00000001630.13	Stk38l	protein_coding	4880	8.00388	7.09662	6.51279	10.0744	9.85518	10.8348	9.57631	10.4054	9.27635
ENSMUSG00000001632.16	Brpf1	protein_coding	6779	22.5686	20.344	19.6691	19.7861	19.1286	21.052	17.1916	19.1129	16.3046
ENSMUSG00000001642.18	Akr1b3	protein_coding	8384	62.1438	64.3875	66.1113	57.4713	54.956	58.7709	57.2068	52.8235	54.1231
ENSMUSG00000001656.3	Hoxc11	protein_coding	2021	0	0	0.0702057	0	0	0	0	0	0.0630073
ENSMUSG00000001657.7	Hoxc8	protein_coding	2832	2.26652	2.12176	1.90383	2.29172	2.29876	2.15518	3.26966	3.80593	3.39477
ENSMUSG00000001661.5	Hoxc6	protein_coding	2408	16.6033	15.643	17.2151	12.7575	14.447	11.2494	14.27	13.6272	13.0704
ENSMUSG00000001663.10	Gstt1	protein_coding	1528	13.362	12.178	12.4429	9.98158	14.4858	13.8234	11.7412	9.82323	10.5004
ENSMUSG00000001665.11	Gstt3	protein_coding	3842	1.33299	1.00061	1.25877	1.34902	0.931949	1.2941	1.20506	1.07021	1.16831
ENSMUSG00000001666.8	Ddt	protein_coding	773	84.3181	77.6085	75.8226	80.1704	83.4289	90.0036	84.0861	69.3047	84.6722
ENSMUSG00000001670.13	Tat	protein_coding	2405	0.0567858	0	0.117992	0	0.135345	0.513268	0	0.199185	0.0529471
ENSMUSG00000001672.14	Marveld3	protein_coding	3284	0	0.039349	0	0.0329382	0	0.0417651	0	0	0
ENSMUSG00000001674.11	Ddx18	protein_coding	2483	184.091	180.12	174.229	179.766	176.877	187.037	185.587	196.272	182.468
ENSMUSG00000001687.15	Ubl3	protein_coding	8098	47.6594	44.4729	43.8115	54.1914	57.6908	57.4168	55.5199	61.6004	56.2233
ENSMUSG00000001700.10	Gramd3	protein_coding	5679	4.32868	4.80117	4.65957	6.09511	5.51678	6.38809	5.37559	5.94687	5.51595
ENSMUSG00000001707.8	Eef1e1	protein_coding	3257	37.5493	41.2225	38.5971	36.7981	36.9528	36.4053	38.3584	37.2357	37.0832
ENSMUSG00000001729.14	Akt1	protein_coding	4098	71.1176	65.3442	68.8828	59.7266	58.391	62.7631	60.2137	62.5101	57.6018
ENSMUSG00000001739.14	Cldn15	protein_coding	2124	1.38242	1.73391	1.53643	2.24079	1.80069	1.54979	1.83918	1.69152	1.82853
ENSMUSG00000001741.12	Il16	protein_coding	7865	0.28651	0.1643	0.148831	0.532938	0.584583	0.547842	0.591698	0.730893	0.538332
ENSMUSG00000001750.16	Tcirg1	protein_coding	4603	11.497	10.8363	12.5764	13.7591	13.2238	13.1853	13.2172	12.5406	11.9785
ENSMUSG00000001751.9	Naglu	protein_coding	2658	116.107	103.857	112.326	94.0681	103.725	97.1011	96.8904	99.4244	90.6168
ENSMUSG00000001755.12	Coasy	protein_coding	2867	80.146	87.8683	85.4432	72.3643	75.3304	74.7975	77.3624	74.9526	72.1743
ENSMUSG00000001761.7	Smo	protein_coding	5621	0.352297	0.482772	0.492221	0.327144	0.694903	0.207407	0.566271	0.312485	0.63431
ENSMUSG00000001763.14	Tspan33	protein_coding	5195	1.28815	0.945224	1.22904	0.874515	1.37846	0.858055	1.23934	0.968222	0.870162
ENSMUSG00000001767.5	Crnkl1	protein_coding	3844	14.7885	14.2534	11.9592	18.1642	17.8248	18.5451	16.2598	20.6142	17.3499
ENSMUSG00000001768.16	Rin2	protein_coding	11271	0.0121169	0.011465	0	0.0575827	0.0144399	0.036507	0.0770202	0.0283346	0.0225956
ENSMUSG00000001773.14	Folh1	protein_coding	3210	0	0	0	0	0.0507016	0	0	0	0
ENSMUSG00000001774.8	Chordc1	protein_coding	7498	34.7663	32.1719	30.419	34.0463	35.4135	35.3044	39.7259	41.3095	38.1266
ENSMUSG00000001783.3	Rtcb	protein_coding	2615	245.421	237.652	239.958	222.926	237.407	226.007	229.873	229.887	228.758
ENSMUSG00000001785.13	Pwp1	protein_coding	2942	82.0951	78.8421	76.3926	81.4945	86.7698	78.625	79.263	88.7411	77.2813
ENSMUSG00000001786.14	Fbxo7	protein_coding	6180	12.552	11.5317	12.3404	13.9456	13.1084	12.9223	13.4323	13.2421	11.8684
ENSMUSG00000001794.13	Capns1	protein_coding	2477	290.741	295.027	298.665	286.1	298.483	289.693	262.467	261.422	265.921
ENSMUSG00000001827.12	Folr1	protein_coding	2297	24.0448	22.6996	27.5494	24.2757	27.4383	25.9595	26.4863	27.32	24.6831
ENSMUSG00000001829.17	Clpb	protein_coding	9960	27.0466	23.7815	23.2345	23.719	25.573	23.5824	22.9444	21.9399	21.6449
ENSMUSG00000001833.17	Septin7	protein_coding	11631	25.5738	23.4063	20.6894	33.9081	34.3038	35.8635	32.3921	36.704	31.2761
ENSMUSG00000001844.10	Zdhhc4	protein_coding	2864	29.827	30.8842	31.5577	35.2192	35.5452	33.2117	30.058	31.975	29.5224
ENSMUSG00000001847.14	Rac1	protein_coding	4496	191.383	181.359	179.906	156.046	157.612	155.278	154.344	152.559	147.723
ENSMUSG00000001855.15	Nup214	protein_coding	9659	13.2107	12.802	11.6102	11.5016	12.1683	12.0463	11.8647	12.5579	11.1723
ENSMUSG00000001864.13	Aif1l	protein_coding	4032	1.17703	1.37811	1.7507	1.56942	2.30081	1.46273	1.39049	1.08909	1.57119
ENSMUSG00000001865.2	Cpa3	protein_coding	1517	0.337598	0.298139	0.163678	0.178262	0.18775	0.339049	0	0.10526	0.146896
ENSMUSG00000001891.16	Ugp2	protein_coding	3069	77.107	74.0427	65.4066	78.8359	77.9954	77.5389	82.3002	82.5975	77.3092
ENSMUSG00000001901.15	Kcnh6	protein_coding	3549	3.09774	2.91287	2.75856	3.55078	4.03556	3.69075	4.26016	3.37447	3.37271
ENSMUSG00000001909.16	Trmt1	protein_coding	6306	42.031	39.7748	40.6127	39.0968	40.9332	43.0545	39.0156	38.9451	39.1342
ENSMUSG00000001910.5	Nacc1	protein_coding	4673	75.3355	69.5885	67.5574	56.7928	61.8549	58.6504	54.2907	61.5244	53.4366
ENSMUSG00000001911.16	Nfix	protein_coding	7351	2.39197	2.37754	2.33066	2.78847	2.74538	3.29318	3.17864	3.18773	2.2346
ENSMUSG00000001918.17	Slc1a5	protein_coding	4173	278.278	260.828	264.765	237.425	255.205	253.853	245.697	249.545	231.393
ENSMUSG00000001924.15	Uba1	protein_coding	4819	181.219	172.77	167.104	145.43	156.2	152.512	147.82	155.091	145.385
ENSMUSG00000001930.17	Vwf	protein_coding	16064	1.0627	1.20663	0.998076	1.37029	1.47413	1.17399	1.37801	1.53079	1.45459
ENSMUSG00000001942.8	Siae	protein_coding	10497	6.04006	5.87821	6.08256	6.51776	6.66312	6.55601	6.51601	7.18004	6.55674
ENSMUSG00000001943.8	Vsig2	protein_coding	1979	0.0690095	0.130593	0.250935	0.300622	0.370078	0.173265	0.219326	0.443779	0.0965167
ENSMUSG00000001946.14	Esam	protein_coding	2867	4.78733	5.00302	4.3798	5.43298	5.3929	5.45374	4.92031	4.87338	5.75174
ENSMUSG00000001948.10	Spa17	protein_coding	1061	6.56462	10.6569	8.0237	9.07357	7.47801	8.04713	7.50003	6.3586	9.63134
ENSMUSG00000001962.8	Fam50a	protein_coding	2288	64.5244	61.7871	57.7806	65.7383	66.0469	67.3495	62.9665	65.3061	62.2358
ENSMUSG00000001964.14	Emd	protein_coding	2517	125.379	127.181	125.242	120.782	122.921	120.373	122.897	117	124.745
ENSMUSG00000001983.7	Taco1	protein_coding	1383	33.0068	31.3945	33.753	32.0479	33.1859	36.0991	38.1583	31.4914	31.7193
ENSMUSG00000001985.9	Grik3	protein_coding	8973	0.273961	0.172815	0.158125	0.108495	0.036276	0.0993557	0.0483726	0.124569	0.0496692
ENSMUSG00000001988.9	Npas1	protein_coding	3009	8.86183	10.1351	10.3974	11.4496	11.7642	11.0993	10.6023	12.1259	11.151
ENSMUSG00000001995.9	Sipa1l2	protein_coding	9617	32.1224	27.2297	27.9877	22.0624	23.075	22.4839	20.3476	22.9383	19.3979
ENSMUSG00000001998.15	Ap4e1	protein_coding	9810	3.4038	2.7267	2.10442	3.46781	3.30979	3.99167	3.47326	4.21581	3.56312
ENSMUSG00000001999.15	Blvra	protein_coding	2446	20.6586	20.1018	22.0138	22.5094	23.2218	23.3267	22.9209	22.0327	20.7327
ENSMUSG00000002006.12	Pdzd4	protein_coding	3970	23.4095	18.6672	20.1035	18.0918	17.6998	20.6599	17.0831	19.3365	15.9333
ENSMUSG00000002007.5	Srpk3	protein_coding	2784	0.0981105	0.0928319	0.0509647	0.213696	0.0730748	0.320229	0.0519692	0.143391	0.0686087
ENSMUSG00000002010.17	Idh3g	protein_coding	2701	180.041	188.953	189.308	165.127	172.468	176.295	170.314	174.844	175.296
ENSMUSG00000002012.13	Pnck	protein_coding	1971	4.39989	3.80258	5.03907	3.67698	5.5737	5.01029	5.21179	4.61783	4.13476
ENSMUSG00000002014.12	Ssr4	protein_coding	3096	92.5904	92.3357	96.8017	91.949	97.7775	94.3949	93.4874	87.7568	88.2953
ENSMUSG00000002015.5	Bcap31	protein_coding	1219	358.342	367.949	340.689	368.787	367.094	380.135	386.156	350.274	352.608
ENSMUSG00000002017.10	Fam98a	protein_coding	3564	50.2174	50.2711	45.1853	52.0056	53.0634	53.1656	56.8743	63.3298	52.057
ENSMUSG00000002020.15	Ltbp2	protein_coding	8184	0.300373	0.205265	0.121359	0.436166	0.517052	0.498584	0.495003	0.604848	0.311187
ENSMUSG00000002028.13	Kmt2a	protein_coding	16670	13.2863	11.5773	9.79029	11.9525	12.1015	12.7057	11.7799	14.2989	11.418
ENSMUSG00000002031.13	Ift46	protein_coding	6416	26.0645	26.8071	27.0569	25.8116	27.0789	25.4924	24.4783	25.0246	27.1109
ENSMUSG00000002032.17	Tmem25	protein_coding	3212	6.25725	5.43119	5.01371	6.41252	6.44346	7.41936	6.9143	6.73618	6.27372
ENSMUSG00000002033.14	Cd3g	protein_coding	3269	0	0.0395295	0	0	0	0	0	0	0
ENSMUSG00000002043.17	Trappc6a	protein_coding	1589	60.9149	54.9946	66.6568	62.2194	62.6837	60.1625	66.4228	64.2638	61.8658
ENSMUSG00000002052.6	Supt6	protein_coding	7095	32.3282	31.3175	28.0772	35.8163	36.6393	36.638	30.9859	37.9169	32.4581
ENSMUSG00000002055.9	Spag5	protein_coding	5624	30.7185	29.1462	30.5392	37.7121	35.7395	35.6671	30.781	34.6247	30.974
ENSMUSG00000002057.4	Foxn1	protein_coding	3214	0.0212461	0.120618	0.0220731	0	0.0759578	0.0213374	0	0.0248413	0.158479
ENSMUSG00000002058.13	Unc119	protein_coding	2448	53.8078	52.2589	53.5259	44.717	50.993	46.6434	47.6364	46.3124	45.9831
ENSMUSG00000002059.18	Rab34	protein_coding	2385	76.502	74.9325	74.9734	74.2444	79.2436	77.0896	79.4388	74.4838	73.3594
ENSMUSG00000002064.10	Sdf2	protein_coding	1515	50.0756	56.9345	53.8042	47.2481	49.0136	48.4123	51.1402	48.9316	49.6743
ENSMUSG00000002068.16	Ccne1	protein_coding	2662	46.5835	44.7326	46.0782	49.5944	49.2781	52.2453	48.5898	48.7377	48.5768
ENSMUSG00000002076.12	Hsf2bp	protein_coding	3589	0.237827	0.243034	0.434869	0.783616	0.430801	0.535022	0.322502	0.567266	0.70073
ENSMUSG00000002083.13	Bbc3	protein_coding	2124	24.3369	23.5751	27.8227	25.0816	27.2786	27.7026	27.2471	24.1324	27.2481
ENSMUSG00000002100.15	Mybpc3	protein_coding	4163	0.0328056	0	0	0.0519669	0	0	0.0347543	0	0
ENSMUSG00000002102.15	Psmc3	protein_coding	2607	154.957	153.2	148.893	149.557	150.797	148.494	143.17	128.105	144.421
ENSMUSG00000002103.16	Acp2	protein_coding	5186	12.8643	11.4496	12.2775	11.4041	12.3492	13.0056	12.4916	11.2693	10.9389
ENSMUSG00000002104.11	Rapsn	protein_coding	1802	9.01876	8.8383	10.0194	7.33833	7.18024	7.38302	6.50348	7.02254	7.22546
ENSMUSG00000002105.15	Slc39a13	protein_coding	4869	9.18599	8.31358	9.31772	8.92523	9.49304	9.83112	8.77336	8.80551	9.23846
ENSMUSG00000002107.18	Celf2	protein_coding	25884	0	0	0	0	0.00628775	0.0105978	0	0	0.00983911
ENSMUSG00000002108.10	Nr1h3	protein_coding	2515	3.8826	3.98199	5.47233	5.38695	4.8858	5.97164	4.54469	5.61895	4.40492
ENSMUSG00000002109.14	Ddb2	protein_coding	2736	9.05973	10.7921	9.21791	11.7717	10.8561	10.7906	10.1928	10.4761	11.1002
ENSMUSG00000002111.8	Spi1	protein_coding	2695	0	0.0958976	0	0.0802739	0	0.050893	0.0536855	0.237002	0
ENSMUSG00000002129.11	Sf3a1	protein_coding	6147	61.5419	60.0177	56.7128	44.5558	46.4798	44.9045	42.5903	48.0832	41.2859
ENSMUSG00000002147.18	Stat6	protein_coding	4402	32.5137	29.6415	27.212	25.8259	27.3965	24.1395	23.6728	25.5734	23.2358
ENSMUSG00000002190.13	Clgn	protein_coding	4025	0.0339304	0	0.0352511	0.0537486	0	0	0.0359459	0.119016	0
ENSMUSG00000002204.9	Napsa	protein_coding	2660	1.06535	0.78942	0.760102	1.29112	1.30018	1.13438	0.720692	1.47073	1.10104
ENSMUSG00000002205.16	Vrk3	protein_coding	6744	11.3758	10.4476	11.4136	10.0566	10.9081	10.0976	10.9359	9.57155	9.38417
ENSMUSG00000002210.11	Smg9	protein_coding	3702	24.9013	24.9578	27.4228	23.6967	22.8389	27.4165	20.655	24.0469	22.9084
ENSMUSG00000002221.11	Paxip1	protein_coding	10271	20.5898	20.325	19.0912	19.1568	18.904	19.7836	17.9251	20.4983	18.7331
ENSMUSG00000002222.14	Rmnd5a	protein_coding	6783	49.6105	44.941	39.5557	49.141	50.1357	51.6436	47.8222	56.1692	48.2186
ENSMUSG00000002227.15	Mov10	protein_coding	5607	16.4653	15.5564	16.4989	16.2437	16.879	16.9153	16.1274	18.2691	16.3913
ENSMUSG00000002228.7	Ppm1j	protein_coding	1814	9.74961	7.44416	7.93903	14.2516	15.7459	13.4964	13.24	12.4117	15.4258
ENSMUSG00000002233.13	Rhoc	protein_coding	1618	219.373	235.163	235.234	260.395	273.55	267.405	247.963	242.135	245.979
ENSMUSG00000002249.21	Tead3	protein_coding	6714	2.02393	1.90542	2.07102	2.11859	1.9635	2.33906	1.50845	2.72317	1.70694
ENSMUSG00000002250.16	Ppard	protein_coding	7514	8.05169	7.16276	7.80806	5.9814	7.47265	7.19188	6.59485	7.59722	5.64326
ENSMUSG00000002257.8	Def6	protein_coding	2672	6.32504	6.17819	6.35884	5.74851	5.58851	6.86554	6.44356	6.43918	7.00548
ENSMUSG00000002265.17	Peg3	protein_coding	13616	21.2337	19.2561	16.6311	27.086	28.2689	28.9957	25.0665	29.5412	25.4517
ENSMUSG00000002266.17	Zim1	protein_coding	8086	0.152007	0.127848	0.105283	0.207349	0.201276	0.271396	0.30418	0.236972	0.149605
ENSMUSG00000002274.13	Metrn	protein_coding	3771	72.003	68.1119	72.6799	70.7025	73.773	75.2192	73.9846	69.268	69.989
ENSMUSG00000002279.19	Lmf1	protein_coding	13589	12.3088	12.4952	12.0335	11.4187	11.5246	11.9378	11.2965	11.0221	11.1909
ENSMUSG00000002280.11	Ciao3	protein_coding	6223	11.4119	11.478	12.0784	10.9334	12.1744	10.5628	12.2409	11.2517	11.6636
ENSMUSG00000002289.16	Angptl4	protein_coding	3541	0.173557	0.182465	0.120208	0.19856	0.0459622	0.0774678	0.0408592	0.180378	0.143844
ENSMUSG00000002297.16	Dbf4	protein_coding	8728	17.8223	16.7376	16.0694	18.1315	17.3885	17.066	16.784	16.9779	16.5737
ENSMUSG00000002307.16	Daxx	protein_coding	3151	40.4595	36.8679	38.2295	32.7151	35.2518	33.386	34.2765	31.1403	29.2986
ENSMUSG00000002308.16	Cd320	protein_coding	2883	32.6384	33.8855	33.712	29.2841	29.9198	33.6112	30.7883	28.538	28.9083
ENSMUSG00000002319.16	Ipo4	protein_coding	4669	46.0985	43.473	47.7486	44.9681	49.0017	49.4178	45.6916	45.0214	43.6641
ENSMUSG00000002320.15	Tm9sf1	protein_coding	3880	40.179	40.8398	41.0938	37.2807	41.8835	44.7704	39.1817	40.8939	37.7829
ENSMUSG00000002324.8	Rec8	protein_coding	2935	42.5297	42.9273	38.6862	48.0404	50.5308	48.9278	48.8272	51.2499	44.9045
ENSMUSG00000002325.15	Irf9	protein_coding	5386	6.13626	5.94407	5.41358	5.32712	5.7338	6.37272	5.05018	6.16662	5.35499
ENSMUSG00000002326.6	Gmpr2	protein_coding	3925	8.95393	9.36934	8.4047	8.84644	8.3553	9.20785	10.1923	9.96727	9.07586
ENSMUSG00000002329.7	Mdp1	protein_coding	2032	56.6744	51.0656	51.4091	54.4572	53.4832	62.8073	58.5102	56.4616	51.9033
ENSMUSG00000002332.16	Dhrs1	protein_coding	2760	40.5503	37.0343	39.0186	39.1133	38.3588	39.681	43.4047	35.8412	38.2475
ENSMUSG00000002341.8	Ncan	protein_coding	7195	8.36122	8.04158	8.04578	8.54679	8.25636	7.6823	8.15409	9.13249	8.68534
ENSMUSG00000002342.17	Tmem161a	protein_coding	3673	68.3221	70.3104	72.9323	62.9342	65.8231	69.68	61.942	64.9066	61.1381
ENSMUSG00000002343.11	Armc6	protein_coding	3262	36.8743	35.5044	34.7537	39.8588	38.2932	42.7826	41.8479	40.85	35.8455
ENSMUSG00000002345.18	Borcs8	protein_coding	1468	17.9085	21.4343	22.4475	17.6475	17.2675	13.7577	18.2331	16.4248	18.9098
ENSMUSG00000002346.16	Slc25a42	protein_coding	5996	4.39592	3.44822	3.21822	3.90571	3.59651	4.2547	4.58466	4.54059	4.59784
ENSMUSG00000002365.10	Snx9	protein_coding	3617	45.1016	41.6033	43.2679	38.0999	39.3269	36.1188	35.4006	36.8848	35.5046
ENSMUSG00000002372.9	Ranbp3	protein_coding	6960	36.2813	36.5015	36.8067	33.22	35.906	36.4175	34.6115	34.2761	32.0906
ENSMUSG00000002379.7	Ndufa11	protein_coding	1092	130.035	130.08	141.658	134.171	123.778	139.292	134.58	118.956	137.191
ENSMUSG00000002384.2	Bmp8b	protein_coding	3880	3.27345	3.01407	3.09918	3.46392	3.26134	3.18147	3.5518	2.994	3.11781
ENSMUSG00000002393.14	Nr2f6	protein_coding	2983	34.1882	33.4102	36.7438	27.4774	31.5356	31.0246	26.8339	27.3806	26.8079
ENSMUSG00000002395.14	Use1	protein_coding	2203	82.7912	89.0711	96.8018	88.627	90.1306	98.3071	92.1094	91.9445	94.1016
ENSMUSG00000002396.8	Ocel1	protein_coding	7133	8.97478	8.63684	9.75676	7.23731	8.86432	8.74415	7.97649	8.36119	7.78344
ENSMUSG00000002409.18	Dyrk1b	protein_coding	2695	14.0624	14.6843	13.5831	11.7802	13.2557	12.9777	11.5961	12.0278	12.7102
ENSMUSG00000002413.15	Braf	protein_coding	13862	8.57871	7.6464	7.20841	11.3089	10.9366	11.5715	10.1033	11.2341	10.6834
ENSMUSG00000002416.13	Ndufb2	protein_coding	5628	12.4181	13.0425	12.9079	11.8121	10.8733	12.9122	14.2013	12.7723	11.6494
ENSMUSG00000002428.12	Hltf	protein_coding	5931	13.1941	11.6128	11.2078	17.0069	17.9189	18.6391	15.9295	20.0306	17.3154
ENSMUSG00000002455.14	Prpf6	protein_coding	3859	50.7315	46.7296	43.8269	42.9565	47.7418	47.0043	43.191	42.8992	45.6852
ENSMUSG00000002458.13	Rgs19	protein_coding	2230	51.9945	50.5009	53.6366	51.8533	48.2783	49.604	47.3299	48.2978	46.4811
ENSMUSG00000002459.17	Rgs20	protein_coding	4239	0.386609	0.579198	0.401658	0.280694	0.499122	0.275025	0.426641	0.263684	0.540712
ENSMUSG00000002475.16	Abhd3	protein_coding	2334	0.351079	0.553651	0.516722	0.46345	0.348655	0.587647	0.495912	0.547317	0.791087
ENSMUSG00000002477.5	Snrpd1	protein_coding	2052	142.859	147.107	137.806	141.932	125.514	138.059	139.994	137.774	134.505
ENSMUSG00000002486.15	Tchp	protein_coding	7397	2.70019	1.87361	1.57289	2.41286	2.76681	2.49856	2.10266	2.29903	2.13033
ENSMUSG00000002489.16	Tiam1	protein_coding	10048	11.6141	10.5392	9.76453	9.09663	10.4798	10.2717	9.02825	11.6883	7.95861
ENSMUSG00000002496.10	Tsc2	protein_coding	9620	15.0731	14.4737	13.5912	13.7573	15.2728	14.9276	14.7089	16.9598	15.4506
ENSMUSG00000002500.15	Rpl3l	protein_coding	1643	0	0.0786501	0.949935	0.493773	0.891521	0.375658	0.440299	0.534534	0.155006
ENSMUSG00000002504.15	Slc9a3r2	protein_coding	2646	9.4453	8.69294	8.79413	9.01409	9.01103	8.96754	8.22929	9.23318	8.71056
ENSMUSG00000002524.17	Puf60	protein_coding	4748	161.637	163.528	166.211	162.971	170.448	168.254	157.526	151.743	158.891
ENSMUSG00000002546.17	Golga2	protein_coding	5500	31.7649	31.959	31.1633	30.8872	29.8428	30.6171	29.068	30.2448	28.2806
ENSMUSG00000002550.16	Uck1	protein_coding	2751	63.0351	59.4675	60.1893	62.8136	63.7757	70.3732	62.1908	61.2657	56.9109
ENSMUSG00000002578.18	Ikzf4	protein_coding	6461	1.98693	1.49502	1.70193	1.67	1.70662	1.69827	1.46675	2.1378	1.58162
ENSMUSG00000002580.7	Mien1	protein_coding	747	93.149	90.9484	99.5765	101.219	99.2418	102.317	96.116	92.1846	96.0573
ENSMUSG00000002588.13	Pon1	protein_coding	2898	0	0	0	0.0373254	0.11232	0.496945	0	0.0551	0.0439399
ENSMUSG00000002602.16	Axl	protein_coding	5033	9.10375	10.0261	9.24668	6.66251	5.12542	6.84012	5.92183	6.80535	5.13601
ENSMUSG00000002603.15	Tgfb1	protein_coding	5042	11.8368	10.9949	12.7853	14.3149	13.6703	13.4699	12.7121	12.0583	12.4699
ENSMUSG00000002608.8	Ccdc97	protein_coding	3939	31.5594	30.9359	29.8882	26.548	27.7038	26.7332	26.9879	31.1941	26.161
ENSMUSG00000002617.14	Zfp40	protein_coding	4482	1.41689	1.21092	1.32959	2.37721	2.46924	2.84596	2.19509	2.85015	2.48596
ENSMUSG00000002625.10	Akap8l	protein_coding	5073	35.5221	34.7572	32.3739	39.436	40.4153	40.7374	40.1491	44.4447	39.4275
ENSMUSG00000002635.11	Pdcd2l	protein_coding	1549	66.9624	65.8624	69.3857	70.8791	66.824	66.0548	69.1655	60.7175	62.0658
ENSMUSG00000002658.9	Gtf2f1	protein_coding	1717	128.139	128.206	133.953	133.148	141.472	143.787	132.464	131.501	134.902
ENSMUSG00000002660.8	Clpp	protein_coding	1223	158.513	157.856	161.144	162.209	158.959	167.044	156.335	145.709	160.187
ENSMUSG00000002661.14	Alkbh7	protein_coding	1029	22.5625	18.7115	21.5104	21.8651	19.4148	19.7271	21.5828	19.0095	20.8517
ENSMUSG00000002664.2	Pspn	protein_coding	474	2.30498	0.27262	1.94569	3.76538	1.11592	0.868081	1.22095	0.673754	0.268645
ENSMUSG00000002668.8	Dennd1c	protein_coding	5109	0.0267312	0.050586	0	0	0	0	0	0.0312546	0
ENSMUSG00000002679.14	Med6	protein_coding	1447	54.2693	51.796	53.9793	52.0288	54.2695	58.539	52.8935	62.1835	55.5728
ENSMUSG00000002688.8	Prkd1	protein_coding	3653	0	0	0.0388409	0	0	0	0.0396064	0	0
ENSMUSG00000002699.13	Lcp2	protein_coding	4459	0.306279	0.304291	0.1591	0.388138	0.328497	0.276836	0.35692	0.447633	0.142787
ENSMUSG00000002718.14	Cse1l	protein_coding	5273	44.8844	43.2537	38.1622	53.4025	58.4047	56.6783	52.8737	58.8617	50.9967
ENSMUSG00000002728.14	Naa20	protein_coding	3705	69.6672	65.0296	66.9601	61.3834	58.4897	62.2666	63.8867	62.6436	57.1903
ENSMUSG00000002731.6	Prkra	protein_coding	2028	81.2314	83.9179	80.0381	80.3534	80.0519	77.7763	82.0081	82.2414	80.1826
ENSMUSG00000002732.14	Fkbp7	protein_coding	1485	20.7384	19.2745	16.9594	18.9023	18.5768	18.0567	18.6577	19.1938	19.851
ENSMUSG00000002733.8	Plekha3	protein_coding	3126	62.7037	56.9015	54.149	52.4236	53.5479	55.2071	51.5367	55.704	53.0167
ENSMUSG00000002741.9	Ykt6	protein_coding	2984	104.441	100.662	92.5538	94.2311	98.2022	103.005	97.2388	96.6427	85.4964
ENSMUSG00000002748.7	Baz1b	protein_coding	13667	25.3914	23.2594	21.0617	25.3743	25.7906	26.0249	24.5178	29.6384	23.7914
ENSMUSG00000002763.16	Pex6	protein_coding	3796	41.122	37.5479	40.3866	32.5847	38.2013	36.4752	36.2278	35.7975	33.3943
ENSMUSG00000002767.13	Mrpl2	protein_coding	1170	160.79	160.81	170.202	181.715	166.578	183.345	169.229	149.853	158.574
ENSMUSG00000002768.8	Mea1	protein_coding	1844	112	117.502	117.417	122.424	120.387	118.878	116.083	106.035	115.46
ENSMUSG00000002769.9	Gnmt	protein_coding	1206	2.60456	1.60724	1.47062	2.24231	2.15923	3.69618	1.31966	1.82056	1.97975
ENSMUSG00000002771.12	Grin2d	protein_coding	6658	2.40166	2.75921	2.56792	2.13235	1.9332	2.46688	1.51571	2.6981	2.29028
ENSMUSG00000002778.14	Kdelr1	protein_coding	1874	133.327	126.464	123.715	102.224	107.126	98.8787	101.988	95.5608	98.3232
ENSMUSG00000002781.19	Tmem143	protein_coding	7518	9.01473	8.80903	8.49748	7.84866	7.92329	7.92236	8.66016	8.02859	7.12231
ENSMUSG00000002791.17	Pdxk-ps	transcribed_unprocessed_pseudogene	3119	0.678689	0.70432	0.363926	0.208084	0.104362	0.395771	0.463874	0.563154	0.265372
ENSMUSG00000002797.9	Ggct	protein_coding	7745	3.03292	3.31189	2.63803	2.87706	2.81585	3.56838	3.13836	2.97918	3.71573
ENSMUSG00000002799.6	Jag2	protein_coding	6965	17.0443	15.6495	15.9609	15.3013	16.5147	16.8664	16.1612	17.6301	14.3975
ENSMUSG00000002803.14	Btbd6	protein_coding	2324	0	0.0556033	0.0305262	0.0465444	0.0350155	0.118035	0.186767	0.3779	0.21917
ENSMUSG00000002804.4	Nudt14	protein_coding	1587	26.2899	26.3818	24.8546	22.5778	23.7411	26.2516	26.3929	18.413	25.8768
ENSMUSG00000002808.7	Epdr1	protein_coding	2745	55.2249	54.8664	52.4124	41.9476	43.697	47.2429	46.0401	45.3153	41.2166
ENSMUSG00000002812.4	Flii	protein_coding	5039	62.756	56.7767	57.8426	57.1596	60.6081	60.2221	54.1087	58.4817	54.2493
ENSMUSG00000002814.15	Top3a	protein_coding	4599	16.674	14.6109	14.0066	16.1701	18.2959	18.5798	16.5949	17.0999	14.5916
ENSMUSG00000002820.6	Atg4d	protein_coding	7264	13.311	13.2442	12.3935	13.3238	13.572	12.7499	12.0751	13.6016	13.0861
ENSMUSG00000002825.8	Qtrt1	protein_coding	1973	31.4256	35.1382	33.0084	32.8263	32.1297	37.122	32.6324	28.8929	32.3992
ENSMUSG00000002831.14	Plin4	protein_coding	6350	0.0752747	0.117012	0.0446884	0.0894312	0.21145	0.0215995	0.182277	0.0942991	0.0651729
ENSMUSG00000002833.11	Hdgfl2	protein_coding	4876	63.6495	62.736	56.8445	54.1123	57.302	57.9456	53.3657	53.3549	51.3621
ENSMUSG00000002835.9	Chaf1a	protein_coding	8854	24.1203	22.6328	21.4655	21.9112	21.9478	22.6245	21.8314	23.0755	19.3365
ENSMUSG00000002844.9	Adprh	protein_coding	2966	93.3104	94.7926	94.7898	79.5039	82.6793	85.2721	78.1826	77.0135	74.4342
ENSMUSG00000002845.14	Tmem39a	protein_coding	4094	31.6239	31.2797	28.2455	27.3197	26.5158	27.4799	29.9772	32.8018	29.1595
ENSMUSG00000002846.9	Timmdc1	protein_coding	1784	56.0173	57.7298	56.289	59.0565	53.1864	57.6035	58.392	62.2295	55.2106
ENSMUSG00000002847.7	Pla1a	protein_coding	2009	0.135958	0.225126	0.494375	0.215369	0.121517	0	0.216051	0.516634	0.158459
ENSMUSG00000002870.8	Mcm2	protein_coding	6956	107.738	105.267	100.611	94.2281	95.4262	96.1142	88.0033	88.9074	85.8285
ENSMUSG00000002871.14	Tpra1	protein_coding	4171	26.4397	27.3408	28.4894	22.1084	22.456	24.7448	23.5009	25.8604	21.9506
ENSMUSG00000002881.14	Nab1	protein_coding	4100	53.7619	50.239	45.7495	57.6198	56.9633	56.4183	52.7385	60.172	50.1121
ENSMUSG00000002885.14	Adgre5	protein_coding	3757	17.8755	15.6927	17.2873	16.807	15.4651	16.1635	18.1382	17.6808	17.2009
ENSMUSG00000002897.5	Il17ra	protein_coding	8662	3.32674	3.09554	2.30962	3.15941	2.50836	2.59683	2.42195	3.25369	2.65348
ENSMUSG00000002900.17	Lamb1	protein_coding	9917	0.0481995	0.0390911	0.0572293	0.0545372	0.00820572	0.0138305	0.043768	0.0161016	0.0770421
ENSMUSG00000002908.17	Kcnn1	protein_coding	4587	2.12879	2.52134	2.14978	2.56451	3.47716	3.96938	2.90185	3.46373	2.94956
ENSMUSG00000002910.11	Arrdc2	protein_coding	3232	8.49336	7.69655	8.78006	8.63479	10.172	8.10549	8.86358	10.1529	9.79067
ENSMUSG00000002944.15	Cd36	protein_coding	3590	0	0	0	0	0.0453349	0.114616	0	0	0.0709403
ENSMUSG00000002948.19	Map2k7	protein_coding	3829	62.1086	57.3551	55.0522	52.3472	51.5657	53.7725	51.8958	57.7235	53.1017
ENSMUSG00000002949.15	Timm44	protein_coding	3664	99.0354	89.7042	93.3352	98.2866	106.429	103.579	96.1719	98.7757	94.8777
ENSMUSG00000002957.11	Ap2a2	protein_coding	5663	71.016	67.7087	64.3033	64.084	69.9737	65.5085	60.5632	68.6527	63.7588
ENSMUSG00000002963.17	Pnkp	protein_coding	3250	21.5255	19.8306	18.6853	21.6421	23.2235	22.2721	23.2939	22.1218	20.6973
ENSMUSG00000002968.9	Med25	protein_coding	7629	14.2227	14.0757	12.7119	13.4768	14.1493	13.6635	11.5116	13.4689	12.3432
ENSMUSG00000002980.14	Bcam	protein_coding	3199	1.81438	2.08032	3.30431	2.16406	2.40389	1.86506	2.19353	1.57234	2.06989
ENSMUSG00000002981.10	Clptm1	protein_coding	6210	43.3461	43.8127	45.6274	41.1774	45.3007	42.2072	39.9449	39.4828	35.7407
ENSMUSG00000002983.17	Relb	protein_coding	3885	13.5515	14.419	14.3529	16.0931	13.9292	16.999	13.7048	14.8377	14.8479
ENSMUSG00000002984.17	Tomm40	protein_coding	4513	47.3667	46.0495	44.8639	38.4992	39.7414	40.1016	37.2045	34.5772	37.1225
ENSMUSG00000002985.16	Apoe	protein_coding	2138	15.8416	15.4879	14.0525	14.6468	15.7576	24.9551	10.5737	15.3481	12.7606
ENSMUSG00000002992.17	Apoc2	protein_coding	813	0	0	0	0	0.100094	0.337409	0	0	0
ENSMUSG00000002996.17	Hbp1	protein_coding	6167	20.8498	18.9632	17.5603	22.9335	23.4944	24.6257	22.0003	23.763	23.028
ENSMUSG00000002997.15	Prkar2b	protein_coding	3652	45.2677	37.6485	34.9081	49.8786	49.913	49.4433	52.7702	54.9391	48.2049
ENSMUSG00000003031.14	Cdkn1b	protein_coding	4552	75.9204	69.8912	62.4179	55.7836	57.1706	54.5674	63.823	68.8777	55.6263
ENSMUSG00000003032.8	Klf4	protein_coding	3049	26.4271	24.9205	21.9646	20.2928	20.9779	21.0976	18.3641	22.4672	21.1951
ENSMUSG00000003033.15	Ap1m1	protein_coding	3184	99.1461	89.9968	93.0011	91.4376	96.7108	92.6799	87.9045	89.1428	88.4245
ENSMUSG00000003037.16	Rab8a	protein_coding	4678	34.3395	34.1148	35.4563	32.9502	34.2865	34.4798	32.5288	32.4787	35.0601
ENSMUSG00000003038.15	Hmgn2	protein_coding	3060	119.565	114.252	110.518	90.9275	98.4757	104.526	94.4691	97.3734	91.5708
ENSMUSG00000003039.9	Fam32a	protein_coding	4409	36.845	37.5884	35.222	34.4576	33.6837	34.4214	34.9646	32.5227	32.1016
ENSMUSG00000003051.13	Elf3	protein_coding	2217	3.64987	4.64838	5.32792	4.45216	4.86348	4.77914	4.2093	4.89771	5.08317
ENSMUSG00000003053.17	Cyp2c29	protein_coding	3061	0	0.0422156	0	0	0	0.358463	0	0	0
ENSMUSG00000003062.13	Stard3nl	protein_coding	5600	15.4373	16.7296	16.3549	14.1827	14.6913	14.1443	17.0131	16.8091	15.417
ENSMUSG00000003068.17	Stk11	protein_coding	4580	57.5576	54.4256	53.3156	45.6294	48.4792	48.1097	44.8105	50.6147	48.1896
ENSMUSG00000003070.6	Efna2	protein_coding	2131	7.97885	6.06392	7.79007	4.77142	6.79725	5.27773	4.41312	5.76975	4.95966
ENSMUSG00000003072.15	Atp5d	protein_coding	1928	349.323	358.226	383.452	305.895	339.158	326.885	298.088	257.181	289.73
ENSMUSG00000003099.11	Ppp5c	protein_coding	3136	104.256	104.395	103.858	92.3887	98.2689	94.1422	84.8902	82.4113	81.6367
ENSMUSG00000003119.14	Cdk12	protein_coding	11730	9.57036	8.41651	7.63256	8.87116	9.14354	8.71115	8.47989	9.18873	8.48376
ENSMUSG00000003123.15	Lipe	protein_coding	5886	1.43275	1.70145	2.1213	1.27723	1.61757	2.06224	1.48714	1.80406	1.44948
ENSMUSG00000003131.7	Pafah1b2	protein_coding	8266	54.6626	52.0343	48.6971	51.3496	51.0643	53.3544	55.7305	57.1127	51.6838
ENSMUSG00000003134.10	Tbc1d8	protein_coding	5239	4.13176	4.08212	4.34676	3.14349	3.5803	3.61938	3.8663	3.83274	4.17451
ENSMUSG00000003135.15	Cnot11	protein_coding	3508	54.9705	54.5915	54.6228	49.3976	50.1989	47.0352	45.7391	44.4491	42.216
ENSMUSG00000003153.10	Slc2a3	protein_coding	7245	90.104	92.1588	85.7875	74.6434	76.0072	77.9872	90.5039	95.0475	85.1555
ENSMUSG00000003154.15	Foxj2	protein_coding	5346	10.8316	11.0586	9.51479	8.55378	7.84687	8.46005	7.25306	9.12499	8.11641
ENSMUSG00000003161.15	Sri	protein_coding	4852	8.95078	7.55038	7.36917	9.16272	10.3984	9.93623	10.0341	9.9553	9.78916
ENSMUSG00000003166.20	Dgcr2	protein_coding	6853	31.5983	31.5623	32.6436	25.2521	29.4508	27.908	28.4031	28.0619	25.9999
ENSMUSG00000003184.15	Irf3	protein_coding	3442	29.5399	29.2552	32.0912	28.3543	28.0632	28.84	29.2875	27.4174	27.7465
ENSMUSG00000003190.12	Bcl2l12	protein_coding	1976	5.92655	6.75211	6.82143	5.78891	5.74492	6.07349	6.07724	5.77789	5.9609
ENSMUSG00000003198.10	Zfp959	protein_coding	2448	3.98886	3.85344	2.92697	5.52334	7.01403	5.26664	3.60524	4.14202	5.95595
ENSMUSG00000003199.16	Mpnd	protein_coding	2305	98.0725	96.412	100.382	92.6711	89.902	101.499	92.9765	86.9233	91.65
ENSMUSG00000003200.10	Sh3gl1	protein_coding	5012	46.1522	46.183	46.6607	42.5867	43.1478	42.4099	38.3573	39.3385	38.3766
ENSMUSG00000003206.7	Ebi3	protein_coding	1154	0.0591723	0.0839831	0.0922135	0.257769	0	0.148567	0.0626873	0.138371	0.248276
ENSMUSG00000003208.9	Yju2	protein_coding	4956	9.1763	7.96556	9.33308	8.63214	9.72868	8.89056	8.10116	8.68315	7.66956
ENSMUSG00000003226.7	Ranbp2	protein_coding	11728	12.4541	11.4865	9.07958	20.6045	21.2807	23.1206	18.9797	22.0635	21.1506
ENSMUSG00000003228.9	Grk5	protein_coding	7055	12.0793	11.4477	10.7395	11.4915	12.538	11.0231	11.5151	13.4443	11.2537
ENSMUSG00000003233.12	Dvl3	protein_coding	6410	35.4314	32.618	33.0034	24.2579	26.6218	26.7252	23.5983	29.6691	25.1696
ENSMUSG00000003234.16	Abcf3	protein_coding	3558	38.1344	34.9386	37.1064	40.0998	38.927	39.8209	38.4071	40.2341	35.0197
ENSMUSG00000003235.13	Eif2b5	protein_coding	2595	119.545	115.877	113.399	106.752	115.087	112.606	110.338	111.437	101.698
ENSMUSG00000003269.17	Cyth2	protein_coding	3445	72.9231	72.0755	70.0059	62.1148	64.2741	63.1538	60.5083	59.399	59.9356
ENSMUSG00000003271.17	Sult2b1	protein_coding	3950	0.0864366	0.204465	0.116741	0.267	0.257519	0.303828	0.238085	0.535635	0.24984
ENSMUSG00000003273.14	Car11	protein_coding	1926	14.1108	13.3851	14.3285	16.3433	17.154	17.2336	18.1416	17.7422	17.6197
ENSMUSG00000003279.17	Dlgap1	protein_coding	17890	0.116416	0.104736	0.0614653	0.15267	0.131912	0.161	0.105135	0.113802	0.128121
ENSMUSG00000003282.9	Plag1	protein_coding	8487	0.201146	0.137033	0.0835901	0.331377	0.584888	0.355538	0.298332	0.206961	0.330085
ENSMUSG00000003283.15	Hck	protein_coding	2092	0.913947	1.29716	0.610407	1.21509	0.700177	0.721187	0.899078	0.686959	0.913034
ENSMUSG00000003299.10	Mrpl4	protein_coding	2617	62.8315	63.0556	62.4308	63.7772	64.0872	65.9055	59.4596	57.6604	61.0413
ENSMUSG00000003308.15	Keap1	protein_coding	4693	22.6549	20.8303	20.8006	18.8311	18.8658	18.2588	18.1123	19.4368	17.9353
ENSMUSG00000003309.14	Ap1m2	protein_coding	3140	0	0	0	0.0344488	0.0518319	0	0.0460772	0	0
ENSMUSG00000003316.14	Glg1	protein_coding	7090	36.242	31.5947	27.9369	30.5437	29.7499	30.0333	28.5385	35.5169	27.6318
ENSMUSG00000003341.9	Atp8b3	protein_coding	4713	5.1	4.77077	5.50925	5.39354	5.95687	5.09281	4.98852	4.86188	5.2821
ENSMUSG00000003344.14	Btbd2	protein_coding	3586	55.1459	49.5663	53.6721	47.2524	53.396	49.5118	46.8422	49.4268	45.3281
ENSMUSG00000003345.16	Csnk1g2	protein_coding	4835	59.232	54.896	56.857	46.2543	46.5872	46.0404	44.5717	48.4654	45.0489
ENSMUSG00000003346.14	Abhd17a	protein_coding	1547	75.4356	82.5701	82.3158	59.8182	66.7	66.2732	66.6596	54.0868	63.0927
ENSMUSG00000003348.10	Mob3a	protein_coding	3254	21.9712	22.6754	27.1214	23.0034	25.5082	24.974	25.8552	25.5174	24.3405
ENSMUSG00000003352.14	Cacnb3	protein_coding	4010	40.6644	40.2812	43.0434	42.4989	45.3149	43.3361	40.7528	43.6432	44.076
ENSMUSG00000003354.6	Ccdc65	protein_coding	1992	1.02839	0.583835	1.17526	0.895979	1.02129	0.654111	0.762633	0.721445	0.862982
ENSMUSG00000003355.7	Fkbp11	protein_coding	2706	34.0415	33.0218	35.5108	38.7346	41.4699	42.4116	44.1105	42.3393	40.4577
ENSMUSG00000003360.15	Ddx23	protein_coding	6229	60.7537	60.6072	55.0892	58.4346	66.176	63.3158	54.9556	60.9854	56.0437
ENSMUSG00000003363.15	Pld3	protein_coding	2924	63.8478	56.3247	65.9206	64.8312	70.1604	70.267	61.7894	61.1086	64.9645
ENSMUSG00000003378.9	Grik5	protein_coding	5168	31.6584	28.2048	28.5254	28.3086	31.3663	30.295	27.5759	31.3922	27.9044
ENSMUSG00000003379.7	Cd79a	protein_coding	1457	0.281201	0	0.21911	0.148482	0.223407	0.282409	0.297905	0.328785	0.30589
ENSMUSG00000003380.11	Rabac1	protein_coding	1523	238.952	251.19	267.887	254.016	288.957	286.359	267.681	240.673	273.362
ENSMUSG00000003382.18	Etv3	protein_coding	10274	8.47413	7.91759	6.87056	7.20145	7.42159	7.86976	7.56224	6.98618	7.20102
ENSMUSG00000003402.14	Prkcsh	protein_coding	4275	94.2411	83.2311	89.6618	82.2338	87.9052	89.0476	80.9037	81.2779	77.0431
ENSMUSG00000003410.8	Elavl3	protein_coding	6890	41.5111	37.9742	35.456	32.961	34.139	33.5427	33.236	36.9535	32.181
ENSMUSG00000003411.10	Rab3b	protein_coding	3524	0.232525	0.110007	0.140919	0.414382	0.23092	0.321096	0.0821126	0.521089	0.32521
ENSMUSG00000003418.11	St8sia6	protein_coding	7664	0	0	0	0	0	0	0	0	0.0166151
ENSMUSG00000003420.8	Fcgrt	protein_coding	2102	28.3925	27.203	28.744	29.358	25.6671	25.1215	27.2398	25.4485	27.7453
ENSMUSG00000003421.13	Nosip	protein_coding	2800	37.5811	37.2436	44.314	35.7055	36.9971	38.759	37.9404	34.2599	36.5641
ENSMUSG00000003423.15	Pih1d1	protein_coding	2020	70.4822	65.7465	67.7118	62.2508	65.6649	64.131	64.1222	52.0738	62.1875
ENSMUSG00000003429.11	Rps11	protein_coding	865	1713.75	1541.54	1699.64	1653.98	1662.17	1635.98	1644.07	1484.47	1599.85
ENSMUSG00000003435.9	Supt5	protein_coding	5764	61.1057	59.2978	56.6103	57.9035	61.3215	58.5902	53.8417	55.8768	51.9325
ENSMUSG00000003436.11	Dll3	protein_coding	2850	0.263556	0.136023	0.796552	0.588288	0.314083	0.733909	0.456892	1.02251	0.580839
ENSMUSG00000003437.14	Paf1	protein_coding	3438	43.5371	45.7051	46.8619	48.1538	46.6528	48.5514	45.8708	45.6792	42.3718
ENSMUSG00000003438.17	Timm50	protein_coding	2684	122.78	121.615	124.837	128.985	137.042	137.016	128.753	121.56	115.88
ENSMUSG00000003444.8	Med29	protein_coding	1281	37.2075	38.232	40.6772	37.3441	37.1306	34.6104	31.5116	30.7268	32.5551
ENSMUSG00000003452.15	Bicd1	protein_coding	27373	1.3421	1.25809	1.17923	1.68144	1.86993	1.93161	1.7416	2.12047	1.8131
ENSMUSG00000003458.12	Ncstn	protein_coding	3975	54.8426	55.0778	52.0337	56.8194	52.7665	51.4812	52.0674	51.4591	48.989
ENSMUSG00000003464.13	Pex19	protein_coding	3815	65.1168	60.8597	62.2401	59.8687	62.2532	60.0398	58.7831	56.1495	56.0587
ENSMUSG00000003469.9	Phyhip	protein_coding	2910	1.83032	2.02048	1.73091	2.11878	2.12529	1.17832	1.36727	2.55158	1.79411
ENSMUSG00000003477.5	Inmt	protein_coding	1600	0	0	0	0	0	0.085723	0	0	0
ENSMUSG00000003484.4	Cyp4f18	protein_coding	1855	0.404924	0.208984	0.65015	0.5977	0.329014	0.332725	0.526472	0.172161	0.274583
ENSMUSG00000003500.13	Impdh1	protein_coding	3294	46.2903	44.3882	45.0123	46.4333	50.471	52.0896	46.5584	49.3243	46.2343
ENSMUSG00000003518.13	Dusp3	protein_coding	4682	30.5765	28.8693	27.9862	30.3403	32.3975	32.1287	32.5396	30.7713	29.4887
ENSMUSG00000003526.12	Prodh	protein_coding	7797	0.429134	0.22374	0.473135	0.482093	0.193082	0.483751	0.389679	0.511991	0.461369
ENSMUSG00000003527.9	Ess2	protein_coding	4231	20.5775	20.6157	19.9029	19.4045	19.9065	17.7322	18.5683	20.0402	16.869
ENSMUSG00000003528.15	Slc25a1	protein_coding	2164	134.487	138.687	145.525	162.654	172.417	167.104	163.704	156.913	165.674
ENSMUSG00000003531.15	Dgcr6	protein_coding	2985	14.8923	18.3984	19.9163	18.1278	18.0063	18.1727	16.6251	14.5236	14.0455
ENSMUSG00000003534.17	Ddr1	protein_coding	4774	48.7535	45.5823	45.9405	39.5042	39.5204	40.7175	38.633	44.1344	37.9226
ENSMUSG00000003541.6	Ier3	protein_coding	1131	108.072	99.2302	111.777	68.1915	71.0872	70.9431	114.364	108.712	104.989
ENSMUSG00000003545.3	Fosb	protein_coding	6243	1.08285	0.827948	0.977269	0.519794	1.01671	0.725	0.718429	1.0231	0.611907
ENSMUSG00000003546.10	Klc4	protein_coding	2377	25.4811	23.3491	25.0106	24.7556	25.2995	23.1095	22.521	22.9745	22.4729
ENSMUSG00000003549.9	Ercc1	protein_coding	3111	14.8269	15.2649	14.6401	11.6566	13.1703	12.5981	12.3243	10.8943	13.1595
ENSMUSG00000003555.8	Cyp17a1	protein_coding	2769	0.049321	0	0.102482	0	0.117553	0.0990659	0.209003	0	0.0459869
ENSMUSG00000003559.8	As3mt	protein_coding	3212	53.3609	52.0187	49.1874	53.1921	54.369	50.9854	53.4	51.7269	52.1918
ENSMUSG00000003573.15	Homer3	protein_coding	3440	25.319	23.9756	23.2317	21.9247	23.1472	23.2349	20.4406	22.8727	20.5906
ENSMUSG00000003575.13	Crtc1	protein_coding	11182	8.18295	7.56357	7.62595	7.62272	6.73161	6.80755	6.46943	7.53274	6.49671
ENSMUSG00000003581.14	Rnf215	protein_coding	2232	23.9548	22.5502	23.3616	26.6667	27.9639	23.8734	25.7667	25.7369	26.6856
ENSMUSG00000003585.13	Sec14l2	protein_coding	3505	1.11048	0.995434	1.09299	1.17273	1.30016	1.31091	0.990692	1.29839	1.27156
ENSMUSG00000003604.14	Aven	protein_coding	5001	4.7585	4.66398	5.27	3.02813	3.97036	4.16873	3.86225	3.22489	3.36104
ENSMUSG00000003617.16	Cp	protein_coding	9566	1.49547	1.37786	1.27558	1.30321	1.26751	1.2008	1.28559	1.21437	1.38772
ENSMUSG00000003623.4	Crot	protein_coding	5456	19.8497	17.8107	17.9763	24.9804	27.2049	25.2455	22.0961	27.6937	24.3601
ENSMUSG00000003644.17	Rps6ka1	protein_coding	4258	20.9521	18.9144	21.1929	15.2931	17.4104	16.7822	16.6072	17.4661	16.5079
ENSMUSG00000003657.9	Calb2	protein_coding	1743	0	0.0741377	0.0814032	0	0.140062	0.07869	0.249023	0.091612	0.365283
ENSMUSG00000003660.10	Snrnp200	protein_coding	7819	38.9239	35.5158	32.9809	35.8512	37.9561	36.6967	33.2608	35.1974	32.7912
ENSMUSG00000003662.10	Ciao1	protein_coding	3197	56.3238	57.0525	57.5842	53.0864	51.4423	55.2574	54.7594	49.0227	50.953
ENSMUSG00000003665.7	Has1	protein_coding	4518	0.0604559	0.0286016	0.157023	0.13168	0.216138	0.182147	0.0960706	0.159044	0.0845536
ENSMUSG00000003680.16	Taf6l	protein_coding	5017	7.15242	5.98203	6.81572	6.91554	6.76377	7.53856	7.02216	6.89071	5.98998
ENSMUSG00000003721.14	Insig2	protein_coding	3473	54.4234	50.9	48.0442	50.752	52.4622	56.316	56.3441	59.173	53.8243
ENSMUSG00000003731.13	Kpna6	protein_coding	6729	34.4215	31.6862	29.0877	28.3564	29.0361	30.2992	29.6611	32.8306	27.6759
ENSMUSG00000003746.16	Man1a	protein_coding	9647	0.0141567	0	0	0	0	0.0284351	0.0149977	0	0.0131997
ENSMUSG00000003752.9	Itpkc	protein_coding	5285	5.01316	4.41947	4.50356	3.53059	3.83399	3.77603	3.70261	3.64831	3.6322
ENSMUSG00000003762.13	Coq8b	protein_coding	5586	7.03911	6.01845	6.32466	6.69841	8.34739	7.2351	7.02134	7.60852	7.23199
ENSMUSG00000003778.14	Brd8	protein_coding	10633	24.2687	22.6956	20.2427	27.0601	27.4289	27.8267	24.8156	27.9961	24.4275
ENSMUSG00000003779.16	Kif20a	protein_coding	4338	45.8302	44.3102	41.4242	40.5821	46.1469	44.3119	42.791	45.2573	40.3471
ENSMUSG00000003808.18	Farsa	protein_coding	4538	56.9091	56.0328	55.5599	55.5922	59.3464	57.1763	54.5827	54.0036	50.7752
ENSMUSG00000003809.14	Gcdh	protein_coding	2754	20.4185	20.5986	17.2076	23.8216	21.0384	24.2788	23.654	19.7136	20.3098
ENSMUSG00000003810.13	Mast2	protein_coding	8049	32.7554	31.5309	28.9095	37.8706	38.9845	37.267	36.4807	39.0322	33.4837
ENSMUSG00000003812.13	Dnase2a	protein_coding	5389	2.77498	2.76956	2.76452	3.00581	3.5637	3.14959	3.06064	3.13345	3.38488
ENSMUSG00000003813.15	Rad23a	protein_coding	2577	129.217	122.778	118.858	113.343	122.759	118.608	110.393	112.959	104.373
ENSMUSG00000003814.8	Calr	protein_coding	2880	824.469	813.83	781.997	874.874	827.634	821.535	802.46	761.584	786.333
ENSMUSG00000003824.12	Syce2	protein_coding	1968	1.07563	0.837186	0.558747	1.04432	0.785643	0.383314	1.19466	0.892519	0.954386
ENSMUSG00000003847.16	Nfat5	protein_coding	18378	16.1516	15.3213	12.3102	21.1329	22.3742	22.6281	20.2444	24.8452	22.4701
ENSMUSG00000003848.14	Nob1	protein_coding	3486	117.706	114.951	122.756	113.46	111.419	114.789	110.338	106.797	105.567
ENSMUSG00000003849.8	Nqo1	protein_coding	1553	23.6996	24.5464	23.069	27.791	26.5664	30.072	26.6912	27.1445	29.6001
ENSMUSG00000003863.18	Ppfia3	protein_coding	7899	5.32517	4.71966	5.11033	5.13526	5.76916	6.06865	5.74224	5.33681	5.21103
ENSMUSG00000003865.16	Gys1	protein_coding	4789	35.2618	36.9871	34.1456	31.1136	33.1944	33.5947	36.7824	36.1689	36.8333
ENSMUSG00000003868.14	Ruvbl2	protein_coding	2902	120.452	120.06	119.86	109.775	106.931	112.013	108.088	103.289	109.72
ENSMUSG00000003872.9	Lin7b	protein_coding	1463	1.63361	2.27441	2.48906	2.13196	3.00363	2.37516	2.5134	1.25517	2.40793
ENSMUSG00000003873.11	Bax	protein_coding	1576	145.842	145.457	153.5	144.1	150.231	152.517	138.554	126.92	139.276
ENSMUSG00000003882.5	Il7r	protein_coding	4663	0	0	0	0	0.0174514	0	0	0	0
ENSMUSG00000003923.14	Tfam	protein_coding	4438	52.9446	53.2262	49.2508	55.0351	54.0918	54.6711	58.3717	54.6718	53.4113
ENSMUSG00000003929.11	Zfp81	protein_coding	6790	11.0624	9.62029	7.98238	13.4773	14.094	15.2206	14.8145	15.1155	13.9997
ENSMUSG00000003934.5	Efnb3	protein_coding	3183	1.59825	1.21793	0.824658	1.10446	0.779758	1.1419	0.77273	0.852829	0.820114
ENSMUSG00000003948.17	Mmd	protein_coding	3581	54.0534	49.3709	46.0439	45.1359	44.4869	46.8711	46.3757	46.5901	43.2282
ENSMUSG00000003949.16	Hlf	protein_coding	6681	11.9787	11.9629	9.68417	9.45529	9.26915	9.41272	9.83173	9.61998	9.28207
ENSMUSG00000003955.8	Fam162a	protein_coding	850	232.329	245.826	264.742	202.467	202.339	234.457	281.407	257.836	290.892
ENSMUSG00000003970.9	Rpl8	protein_coding	1359	4782.91	4855.53	5136.08	4442.69	4441.55	4541.56	4508.42	3757	4359.14
ENSMUSG00000003992.15	Ssbp2	protein_coding	7985	33.3771	31.6056	32.9083	29.0336	30.1402	29.703	30.1142	30.1262	28.5453
ENSMUSG00000004018.9	Fancl	protein_coding	3372	5.58915	4.96271	4.49179	4.98021	7.14333	5.33862	4.96648	5.35107	4.8809
ENSMUSG00000004031.13	Brinp2	protein_coding	8767	4.62658	4.37766	4.2726	5.62623	5.06802	5.19403	5.25623	5.99232	4.43729
ENSMUSG00000004032.10	Gstm5	protein_coding	1278	120.14	114.249	121.402	115.723	107.96	113.063	119.691	110.014	114.31
ENSMUSG00000004035.12	Gstm7	protein_coding	1601	6.1418	5.00423	4.82997	5.54021	4.42206	6.1682	4.47331	4.26378	6.16407
ENSMUSG00000004038.9	Gstm3	protein_coding	1311	0	0.0246419	0	0	0	0.10462	0	0	0.0971302
ENSMUSG00000004040.16	Stat3	protein_coding	9527	36.8518	35.5371	33.2747	33.2359	32.6632	32.0721	31.3033	33.6263	29.1445
ENSMUSG00000004043.14	Stat5a	protein_coding	7133	3.25007	3.09785	2.53119	3.7267	3.90167	3.86012	3.19973	3.49782	3.16872
ENSMUSG00000004044.9	Cavin1	protein_coding	3587	28.7265	27.0008	27.6296	22.7828	23.6392	24.663	21.7003	22.2581	20.6609
ENSMUSG00000004054.9	Map3k11	protein_coding	4393	15.5725	15.1244	14.3404	12.2028	13.4762	14.0185	11.7687	9.87776	11.0076
ENSMUSG00000004056.15	Akt2	protein_coding	7131	38.4372	35.4994	35.4167	31.756	34.1321	31.6878	32.3511	33.1183	29.4282
ENSMUSG00000004069.17	Dnaja3	protein_coding	3912	99.8178	95.6613	94.7628	89.4013	91.1113	92.6737	91.1569	95.8915	87.6098
ENSMUSG00000004070.15	Hmox2	protein_coding	2217	64.404	62.8041	65.199	59.1344	58.8389	58.4478	57.266	53.4247	55.8
ENSMUSG00000004071.13	Cdip1	protein_coding	10094	23.6974	22.8705	22.9296	22.3272	24.1774	24.1288	22.4463	25.3148	22.2658
ENSMUSG00000004085.14	Map3k20	protein_coding	10175	0.0134221	0	0	0	0.0159953	0	0	0.0313867	0
ENSMUSG00000004096.9	Cwc15	protein_coding	1571	117.488	120.503	113.346	114.607	115.408	111.489	118.803	109.672	106.871
ENSMUSG00000004098.7	Col5a3	protein_coding	6809	6.46846	6.01607	5.89715	6.00498	6.42977	6.39554	5.51404	6.84777	5.96574
ENSMUSG00000004099.16	Dnmt1	protein_coding	7377	81.0449	74.5343	68.856	74.3342	71.2937	76.4244	69.8896	77.6374	70.8108
ENSMUSG00000004100.12	Ppan	protein_coding	4004	70.3229	66.257	65.3263	78.4861	77.606	79.8911	67.2824	69.0424	67.5408
ENSMUSG00000004105.8	Angptl2	protein_coding	6286	4.69282	5.58126	5.03349	3.73412	4.06492	4.47298	3.75171	4.2041	3.59568
ENSMUSG00000004110.17	Cacna1e	protein_coding	25228	0.00541342	0.00512217	0.039369	0.0471643	0.0193538	0.0489302	0.0544824	0.0443063	0.0302849
ENSMUSG00000004113.18	Cacna1b	protein_coding	9942	12.988	10.671	10.4252	13.0125	14.1766	13.575	12.8791	15.6114	11.7258
ENSMUSG00000004127.12	Trmt10a	protein_coding	7976	9.46451	7.52553	6.8488	8.85587	8.34574	9.18276	7.92252	8.51352	7.88677
ENSMUSG00000004151.17	Etv1	protein_coding	13296	4.23186	3.84867	3.17472	3.70164	4.24752	3.60016	4.18943	4.56966	3.40946
ENSMUSG00000004187.11	Kifc2	protein_coding	3932	3.50802	3.1714	3.35589	4.78673	4.91526	4.78758	4.65471	6.11185	4.77678
ENSMUSG00000004207.14	Psap	protein_coding	2744	917.703	900.422	878.745	735.562	730.769	736.992	703.007	727.302	682.132
ENSMUSG00000004221.16	Ikbkg	protein_coding	8110	15.7493	13.7428	14.5297	17.9426	16.6415	16.5484	17.9337	19.4382	17.9074
ENSMUSG00000004231.15	Pax2	protein_coding	5409	0	0	0	0	0	0	0	0.0295211	0
ENSMUSG00000004233.14	Wars2	protein_coding	5946	4.11708	4.064	3.68674	3.65203	3.8731	3.9387	3.87499	3.49115	3.86553
ENSMUSG00000004263.15	Atn1	protein_coding	4600	31.4778	29.4612	28.7292	24.1793	25.9135	25.958	22.8059	29.0721	25.3453
ENSMUSG00000004264.17	Phb2	protein_coding	3718	161.067	155.781	162.058	154.108	158.729	156.422	144.297	140.572	143.986
ENSMUSG00000004266.15	Ptpn6	protein_coding	2802	2.68071	3.07836	2.46857	1.94952	2.72996	2.58209	2.69795	2.0943	2.57902
ENSMUSG00000004267.16	Eno2	protein_coding	4705	75.7012	78.6868	76.8133	47.3829	49.8172	50.4852	62.5009	70.4729	62.4194
ENSMUSG00000004268.11	Emg1	protein_coding	4632	56.8893	51.9803	58.6443	48.9704	49.2526	52.6996	51.5931	50.9772	46.1434
ENSMUSG00000004270.13	Lpcat3	protein_coding	3268	62.3507	61.3983	61.7385	61.4161	58.8532	59.5234	57.6095	52.0987	53.2847
ENSMUSG00000004285.12	Atp6v1f	protein_coding	1063	217.253	241.061	253.339	271.237	266.635	264.249	264.117	220.968	251.441
ENSMUSG00000004296.14	Il12b	protein_coding	1967	0	0	0	0.0549919	0.0827413	0	0	0	0.064737
ENSMUSG00000004317.14	Clcn5	protein_coding	11452	4.55551	3.94369	4.0576	4.73216	5.41465	5.54519	4.59871	5.4937	4.95919
ENSMUSG00000004319.15	Clcn3	protein_coding	17071	17.3122	15.9266	13.6891	20.435	20.5168	22.127	20.6247	22.7579	19.7485
ENSMUSG00000004328.15	Hif3a	protein_coding	6710	0.38671	0.269614	0.422908	0.27405	0.424465	0.275949	0.495931	0.404554	0.569319
ENSMUSG00000004341.8	Gpx6	protein_coding	1368	0	0	0	0	0	0	0	0.116725	0
ENSMUSG00000004347.17	Pde1c	protein_coding	20520	1.0682	1.02962	0.988775	1.25986	1.39989	1.61086	1.2903	1.51353	1.38073
ENSMUSG00000004356.8	Utp20	protein_coding	10199	10.9333	9.33784	8.19401	13.7452	15.5747	16.0839	14.0441	15.3824	14.5516
ENSMUSG00000004359.16	Spic	protein_coding	3841	0	0	0	0	0	0	0	0.0415725	0
ENSMUSG00000004360.9	9330159F19Rik	protein_coding	5767	8.25493	8.778	8.33637	10.338	11.2885	11.8439	9.04208	12.6329	10.9538
ENSMUSG00000004364.14	Cul3	protein_coding	4873	75.6136	70.3654	64.8575	73.4243	73.9866	71.97	69.0455	78.9715	67.9479
ENSMUSG00000004366.4	Sst	protein_coding	721	0	0	0	0.45008	0.225731	0	0	0	0
ENSMUSG00000004371.15	Il11	protein_coding	2081	1.90318	1.72317	2.19885	2.24811	2.26805	1.91136	2.83316	1.87994	2.78417
ENSMUSG00000004383.18	Large1	protein_coding	7976	13.1416	12.4912	12.4746	9.65263	10.2944	10.7304	10.4213	11.3914	10.5609
ENSMUSG00000004393.10	Ddx56	protein_coding	2533	63.6211	61.4481	59.2358	66.2552	68.5255	66.1417	67.5717	65.5614	64.4732
ENSMUSG00000004394.12	Tmed4	protein_coding	2178	217.631	216.527	221.802	205.064	213.005	202.886	207.026	202.606	197.613
ENSMUSG00000004415.15	Col26a1	protein_coding	8176	0.258908	0.324003	0.433848	0.396902	0.35831	0.335511	0.433552	0.517553	0.37379
ENSMUSG00000004446.12	Bid	protein_coding	3550	34.9118	35.527	33.3332	34.0428	38.0175	36.3369	33.3381	34.736	33.1257
ENSMUSG00000004451.14	Ralb	protein_coding	4930	33.3668	33.0132	29.5284	29.5545	28.2258	29.038	29.2299	32.1951	29.626
ENSMUSG00000004455.16	Ppp1cc	protein_coding	3424	125.142	119.9	114.578	113.871	109.682	113.282	112.019	115.609	102.607
ENSMUSG00000004460.17	Dnajb11	protein_coding	3236	119.541	117.482	114.767	120.838	118.342	118.55	112.759	110.064	107.84
ENSMUSG00000004462.7	Tbccd1	protein_coding	6939	9.71281	10.2424	10.3976	9.90654	9.72197	9.80397	10.7798	10.2978	9.84532
ENSMUSG00000004473.10	Clec11a	protein_coding	2978	2.7745	2.83134	2.59663	2.77869	3.08781	3.46576	4.76121	3.40486	3.61318
ENSMUSG00000004500.9	Zfp324	protein_coding	4776	8.0066	7.68406	7.48643	7.44003	7.7355	8.19896	6.6343	9.32803	6.54552
ENSMUSG00000004508.6	Gab2	protein_coding	6168	16.407	15.0738	13.25	13.0827	15.0403	14.2093	14.8952	15.1318	12.996
ENSMUSG00000004530.12	Coro1c	protein_coding	9664	51.2419	47.6225	45.8919	43.4316	46.7171	46.3387	44.6069	45.1578	40.9888
ENSMUSG00000004535.12	Tax1bp1	protein_coding	9991	21.1395	18.8737	16.3635	28.5391	28.4951	29.6937	24.0534	28.6244	28.7055
ENSMUSG00000004540.7	Psg17	protein_coding	2100	0.487749	0.21537	0.540517	0.592355	0.271254	0.473517	0.516723	0.532266	0.303185
ENSMUSG00000004542.15	Psg19	protein_coding	3205	0	0.0403189	0	0.0675002	0.152342	0	0	0	0
ENSMUSG00000004558.15	Ndrg2	protein_coding	3397	34.1927	36.1	31.9316	38.5613	40.8438	41.3449	44.955	42.7286	42.0398
ENSMUSG00000004561.14	Mettl17	protein_coding	3970	15.1706	14.273	13.1611	14.2227	14.3074	16.5054	12.8009	13.5346	13.696
ENSMUSG00000004562.16	Arhgef40	protein_coding	10366	15.4112	14.3701	14.0332	12.1776	13.4593	13.7177	12.3942	15.616	12.6834
ENSMUSG00000004565.15	Pnpla6	protein_coding	9698	10.4737	9.55374	9.50977	11.2597	10.5895	12.1274	10.3462	12.8182	10.7865
ENSMUSG00000004567.16	Mcoln1	protein_coding	7555	27.201	25.5109	25.7385	27.6329	27.6172	27.5675	23.3828	26.2822	25.0209
ENSMUSG00000004568.13	Arhgef18	protein_coding	13889	14.6658	13.9047	12.5159	13.5124	14.7413	13.2171	14.0838	14.44	13.1427
ENSMUSG00000004591.16	Pkn2	protein_coding	12877	16.1145	15.5996	12.7512	19.5241	19.7042	19.435	18.6531	21.1117	18.1286
ENSMUSG00000004610.4	Etfb	protein_coding	1164	116.125	119.129	127.614	121.489	115.213	130.617	126.732	107.322	120.336
ENSMUSG00000004612.9	Nkg7	protein_coding	914	0.29884	0.212071	0.310472	0.236694	0	0.900372	0.474887	0.349409	0.139319
ENSMUSG00000004626.14	Stxbp2	protein_coding	4159	25.7115	24.7166	25.8594	28.6873	29.4081	29.7876	26.804	29.9856	27.571
ENSMUSG00000004630.18	Pcp2	protein_coding	1828	1.9051	1.41381	1.80462	1.83438	1.95872	2.36348	1.50381	2.70792	2.61224
ENSMUSG00000004631.15	Sgce	protein_coding	10612	23.7311	24.0434	21.573	22.2872	21.1799	20.9315	21.5483	21.0509	22.0429
ENSMUSG00000004633.17	Chn2	protein_coding	5812	90.9486	89.0736	85.3341	83.8674	83.6513	81.0799	83.3691	86.0353	82.9547
ENSMUSG00000004637.15	Wwox	protein_coding	10173	7.51114	6.88473	6.77838	8.97954	9.87104	8.16361	8.7822	9.16672	7.97347
ENSMUSG00000004642.13	Slbp	protein_coding	6076	34.0638	32.5182	31.595	38.1067	38.3041	39.9909	35.9107	37.719	37.4091
ENSMUSG00000004651.6	Tyr	protein_coding	7108	0	0	0	0	0.022897	0	0	0	0
ENSMUSG00000004654.6	Ghrhr	protein_coding	3487	0.0391654	0	0.020345	0	0	0.0196669	0.020746	0.0457929	0
ENSMUSG00000004655.5	Aqp1	protein_coding	2627	0.376906	0.29514	0.378074	0.576463	0.340745	0.887577	0.550751	0.850977	0.872508
ENSMUSG00000004661.15	Arid3b	protein_coding	7976	1.71654	1.27586	1.08958	1.30194	1.32634	1.21663	1.22897	1.41141	1.35703
ENSMUSG00000004665.10	Cnn2	protein_coding	2460	63.2884	62.2997	63.0123	46.1478	43.4006	44.8268	48.6097	47.1575	50.081
ENSMUSG00000004667.18	Polr2e	protein_coding	2670	174.114	174.764	182.14	178.074	182.228	184.751	173.023	160.098	176.556
ENSMUSG00000004668.14	Abca13	protein_coding	19737	0.00691948	0.0065472	0	0.0219221	0	0.00694922	0	0.0161808	0.00645173
ENSMUSG00000004677.17	Myo9b	protein_coding	7496	25.3062	23.6128	21.2138	26.4723	26.1411	27.2905	24.9421	30.4512	24.3685
ENSMUSG00000004698.11	Hdac9	protein_coding	14838	0.984834	1.04506	0.980138	1.27575	1.3272	1.47898	1.23835	1.22144	1.36452
ENSMUSG00000004707.14	Ly9	protein_coding	3307	0	0	0	0	0	0	0	0	0.0385055
ENSMUSG00000004730.15	Adgre1	protein_coding	3238	0	0	0	0.0334062	0.0502632	0.0847169	0	0	0
ENSMUSG00000004748.5	Mtfp1	protein_coding	1738	25.6167	22.0451	21.4298	22.4989	16.4344	23.162	19.0218	19.4317	19.0494
ENSMUSG00000004768.14	Rab23	protein_coding	8285	10.253	10.0679	8.93957	9.66798	10.3525	9.59352	8.61807	10.1474	9.08348
ENSMUSG00000004771.12	Rab11a	protein_coding	2992	85.2192	88.1491	87.5998	86.9113	79.2682	85.7688	87.38	86.4843	84.7464
ENSMUSG00000004788.11	Eif2b2	protein_coding	1885	85.0572	84.9369	89.7606	84.8999	82.4122	82.9125	77.5605	66.9215	76.3013
ENSMUSG00000004789.10	Dlst	protein_coding	9559	46.8865	45.4623	41.5571	42.2028	42.3779	42.1916	41.4454	44.7685	39.9504
ENSMUSG00000004791.7	Pgf	protein_coding	2903	31.0493	27.4869	30.3762	26.9957	25.9574	26.3163	29.38	28.6577	28.7749
ENSMUSG00000004798.14	Ulk2	protein_coding	5977	9.95083	9.23169	8.58151	9.08498	10.7217	10.2804	10.2394	11.4477	9.38469
ENSMUSG00000004815.12	Dgkq	protein_coding	7189	4.97248	4.73038	4.13806	5.33149	4.78442	4.7649	5.50936	5.70096	5.17658
ENSMUSG00000004837.2	Grap	protein_coding	1793	0	0.288281	0.0791332	0.301643	0.0907709	0.573718	0.56485	0.534344	0.497136
ENSMUSG00000004843.7	Chmp2b	protein_coding	1928	39.4905	33.4784	33.1901	36.7764	39.253	34.1469	34.3696	39.0917	33.9149
ENSMUSG00000004846.10	Plod3	protein_coding	4519	97.3275	97.7815	98.5728	75.8189	83.582	80.6505	75.6229	80.3169	74.8275
ENSMUSG00000004849.14	Ap1s1	protein_coding	2198	148.934	145.331	147.954	141.781	134.948	144.894	144.649	130.294	130.292
ENSMUSG00000004864.13	Mapk13	protein_coding	3150	0.216777	0.0410229	0.0450431	0.120188	0.310004	0.174167	0.229655	0.050692	0.202123
ENSMUSG00000004865.16	Srpk1	protein_coding	12376	38.6999	35.4327	34.3078	40.2881	39.7083	40.5619	40.5487	42.5069	39.5513
ENSMUSG00000004872.15	Pax3	protein_coding	6187	3.52075	4.125	2.92394	5.61214	5.31371	5.48671	5.39022	4.83917	5.07334
ENSMUSG00000004880.11	Lbr	protein_coding	4761	67.2737	63.3286	56.0346	57.1574	65.7367	66.8931	67.1067	74.5239	60.7536
ENSMUSG00000004885.5	Crabp2	protein_coding	1322	2.32437	2.3215	1.93188	3.51836	4.00109	3.00873	4.89753	3.01966	2.74518
ENSMUSG00000004891.16	Nes	protein_coding	6416	8.05668	6.8478	6.66748	6.72685	6.18945	6.23148	6.96802	7.98897	7.0258
ENSMUSG00000004892.13	Bcan	protein_coding	4064	21.7591	19.1734	19.4115	19.4167	21.4253	20.0639	21.1292	22.9068	22.6538
ENSMUSG00000004894.10	Hapln2	protein_coding	2371	0.0576001	0	0	0.0456217	0	0	0	0	0.107413
ENSMUSG00000004895.9	Prcc	protein_coding	2099	75.2142	69.7824	73.8495	57.8723	62.6894	57.4372	57.1768	59.6041	58.4213
ENSMUSG00000004896.16	Rrnad1	protein_coding	6342	27.4507	25.77	25.5269	27.2597	25.3675	24.7572	25.7335	26.8714	23.8583
ENSMUSG00000004897.16	Hdgf	protein_coding	2873	407.142	382.629	386.581	313.25	315.506	316.659	311.019	311.398	290.51
ENSMUSG00000004902.7	Slc25a18	protein_coding	1911	0.393058	0.20286	0.0742469	0.226414	0.170332	0.0717722	0.189276	0.250675	0.399805
ENSMUSG00000004929.12	Thop1	protein_coding	5059	50.144	47.3312	48.576	45.9061	51.0712	49.5868	44.7574	45.2305	44.4008
ENSMUSG00000004931.11	Apba3	protein_coding	2890	56.2582	51.8453	58.5217	51.3429	53.0916	54.5067	49.212	50.1555	49.5141
ENSMUSG00000004933.17	Matk	protein_coding	4594	3.18088	2.87613	3.45912	3.07272	2.88731	3.13484	3.70052	3.77128	3.59645
ENSMUSG00000004934.14	Pias4	protein_coding	3695	41.4514	37.1929	35.0778	31.514	34.7307	33.853	31.6578	34.5073	31.0332
ENSMUSG00000004936.8	Map2k1	protein_coding	3391	87.697	87.7993	86.1106	80.0822	81.1601	83.7259	92.3411	90.2702	88.8097
ENSMUSG00000004937.6	Sgta	protein_coding	2876	112.043	119.068	120.105	111.14	113.802	108.924	105.871	100.549	102.61
ENSMUSG00000004939.7	Nmrk2	protein_coding	1854	0.66296	0.679566	0.707898	0.335476	0.0877843	0.517852	0.39019	0.60289	0.377755
ENSMUSG00000004945.15	Tmem242	protein_coding	1837	78.5443	70.2034	78.7825	71.6613	65.4287	73.1328	73.8376	65.1932	66.303
ENSMUSG00000004947.15	Dtx2	protein_coding	7032	7.25381	7.40564	7.67741	6.71442	6.87392	6.6901	5.95642	6.30136	5.71318
ENSMUSG00000004948.12	Zp3	protein_coding	1323	0.206455	0	0.214491	0.327042	0.615088	0.440602	0.437437	0.301738	0.866243
ENSMUSG00000004951.10	Hspb1	protein_coding	1031	0.198695	0.0626683	0.550478	0.31475	0.631434	0.598647	0.280664	0.696953	0.802808
ENSMUSG00000004952.13	Rasa4	protein_coding	7485	6.50919	5.74032	5.40246	7.3305	7.39832	7.82902	6.9925	8.63999	7.37487
ENSMUSG00000004961.7	Syt5	protein_coding	2380	37.0116	35.9704	37.2301	37.8592	34.8413	33.857	36.2314	34.0494	34.7236
ENSMUSG00000004980.16	Hnrnpa2b1	protein_coding	6584	293.436	277.806	245.73	272.14	254.065	263.793	292.573	307.342	275.776
ENSMUSG00000004988.9	Fxyd4	protein_coding	1957	0.139571	0.132061	0.398759	0.165819	0.166328	0.280341	0.295723	0.28558	0.390407
ENSMUSG00000004994.12	Ccdc130	protein_coding	2694	37.2855	32.7132	35.6821	37.9837	38.3924	40.0931	36.4391	32.4516	36.2303
ENSMUSG00000004996.9	Mri1	protein_coding	3273	17.7336	18.7141	19.5727	21.7297	23.5575	23.8233	20.8205	22.442	21.6704
ENSMUSG00000005034.15	Prkacb	protein_coding	8772	29.9622	28.2102	25.443	25.2974	28.1551	26.4088	25.4085	29.7625	24.1843
ENSMUSG00000005043.13	Sgsh	protein_coding	4414	8.40798	7.53112	7.35305	7.62134	7.909	7.17789	7.0145	7.3075	6.04378
ENSMUSG00000005045.16	Chd5	protein_coding	9583	7.59592	6.73888	5.41529	7.70944	7.41327	7.6715	7.52626	9.31868	7.37145
ENSMUSG00000005054.7	Cstb	protein_coding	603	606.184	606.358	602.956	684.264	605.8	642.681	637.034	583.639	644.608
ENSMUSG00000005057.13	Sh2b2	protein_coding	5406	19.0354	18.4415	18.241	15.7872	16.6485	16.301	15.2417	18.0917	15.5462
ENSMUSG00000005069.12	Pex5	protein_coding	3943	44.2648	42.9484	43.9187	38.0499	40.3888	39.8461	39.8308	39.7478	38.7697
ENSMUSG00000005078.16	Jkamp	protein_coding	2692	48.0937	46.6822	44.0626	40.4328	42.5773	46.0841	44.8505	48.0315	44.9017
ENSMUSG00000005087.17	Cd44	protein_coding	6776	0	0.0190705	0.0209395	0.0798178	0	0.0202415	0	0	0.0187925
ENSMUSG00000005089.15	Slc1a2	protein_coding	13133	0	0	0.00540188	0	0	0.0208873	0	0	0
ENSMUSG00000005102.13	Eif2ak4	protein_coding	7457	11.4281	9.65223	8.71445	14.0415	13.7718	14.3282	13.892	14.3149	13.9769
ENSMUSG00000005103.12	Wdr1	protein_coding	8899	45.6563	44.0276	43.0568	38.216	36.9708	37.8379	38.5118	41.3689	37.898
ENSMUSG00000005107.13	Slc2a9	protein_coding	5083	6.32068	5.7836	5.19894	5.89472	5.28312	5.74747	5.49355	5.51324	5.8621
ENSMUSG00000005124.10	Ccn4	protein_coding	5565	20.2707	19.0292	15.3741	14.3351	14.3011	14.7015	16.8211	16.9436	16.1317
ENSMUSG00000005125.13	Ndrg1	protein_coding	6596	5.54892	5.13773	5.3831	4.96486	5.3235	4.64744	5.82371	5.93715	5.51649
ENSMUSG00000005131.4	4930550C14Rik	protein_coding	3539	2.19963	2.13605	2.0046	2.96479	2.69031	2.61602	3.65896	1.71456	2.66261
ENSMUSG00000005142.10	Man2b1	protein_coding	8026	18.726	17.308	17.307	19.313	19.396	19.3021	18.7478	20.6911	18.3328
ENSMUSG00000005148.8	Klf5	protein_coding	5201	28.556	27.2432	26.1347	23.5119	26.5047	21.9936	22.6023	26.557	23.9324
ENSMUSG00000005150.16	Wdr83	protein_coding	2818	39.8975	40.2042	39.8645	38.9704	38.2046	40.7747	39.1998	37.2567	34.2181
ENSMUSG00000005161.15	Prdx2	protein_coding	3050	394.254	405.058	422.804	373.937	388.168	398.347	394.67	370.662	384.059
ENSMUSG00000005198.15	Polr2a	protein_coding	7067	100.316	91.9201	83.0996	79.8143	84.7845	82.8433	74.4908	87.1833	73.489
ENSMUSG00000005202.2	Shbg	protein_coding	1506	16.4364	11.7982	13.2135	15.0115	16.0483	14.8905	15.1551	17.8924	12.2814
ENSMUSG00000005204.12	Senp3	protein_coding	3632	46.5134	45.6742	42.2884	44.0405	49.0134	45.6843	44.795	44.2725	41.7476
ENSMUSG00000005220.10	Corin	protein_coding	5400	0.0632267	0	0.0788254	0.0400626	0	0.0253994	0.120569	0.0443555	0.0235811
ENSMUSG00000005225.15	Plekha8	protein_coding	7005	11.6294	11.6032	9.94011	10.6239	10.2635	10.6172	10.0121	11.8421	10.5978
ENSMUSG00000005232.11	G6pc2	protein_coding	1974	0	0.261848	0.215632	0.328782	0.164896	0.0694816	0.073294	0	0
ENSMUSG00000005233.16	Spc25	protein_coding	3188	36.2415	35.1226	31.7107	36.865	36.4763	35.6229	30.9969	35.387	35.7488
ENSMUSG00000005237.14	Dnah2	protein_coding	14968	0.46533	0.347487	0.331775	0.585362	0.519202	0.400896	0.613798	0.437391	0.599767
ENSMUSG00000005262.13	Ufd1	protein_coding	4336	36.9299	36.3064	34.6861	38.4305	37.1034	35.6256	35.6701	36.9738	34.3013
ENSMUSG00000005267.13	Zfp287	protein_coding	7632	3.44466	3.27627	2.43541	3.51493	3.66789	3.18091	3.41232	3.8288	3.31192
ENSMUSG00000005299.6	Letm1	protein_coding	9650	15.1996	14.7768	14.2106	13.3446	15.5078	14.5756	13.5087	12.7827	11.9552
ENSMUSG00000005312.15	Ubqln1	protein_coding	4406	120.335	111.229	106.197	89.965	91.9036	92.7971	91.5512	99.374	88.0613
ENSMUSG00000005320.9	Fgfr4	protein_coding	3542	0	0.0729656	0.0801162	0.061078	0.0459492	0.0774459	0	0.135245	0.0719016
ENSMUSG00000005338.13	Cadm3	protein_coding	7248	0.0565272	0.0713146	0.0587276	0.059696	0.0898191	0.094617	0	0.0440618	0.0351373
ENSMUSG00000005354.16	Txn2	protein_coding	4208	183.256	186.663	191.3	179.656	181.955	184.695	188.623	165.011	175.014
ENSMUSG00000005362.14	Crbn	protein_coding	6982	17.3353	14.8063	13.2142	20.6245	19.6447	21.152	19.7379	20.3259	18.4614
ENSMUSG00000005370.4	Msh6	protein_coding	4346	33.2704	28.5888	27.5463	38.0434	37.8981	37.3978	34.1981	37.1	37.3428
ENSMUSG00000005371.15	Fbxo11	protein_coding	4397	39.9351	38.4845	31.938	39.1274	36.9218	36.0906	36.6971	42.4439	40.9496
ENSMUSG00000005373.13	Mlxipl	protein_coding	5538	0	0.0233337	0	0	0	0.0247665	0	0	0.0229935
ENSMUSG00000005374.13	Tbl2	protein_coding	7855	15.3478	15.9985	15.1911	14.535	14.628	14.2002	14.9149	15.7647	13.5849
ENSMUSG00000005378.17	Bud23	protein_coding	3386	41.7655	38.011	42.7941	36.8417	41.409	42.2184	37.1641	38.3755	37.4661
ENSMUSG00000005397.8	Nid1	protein_coding	6943	0.393403	0.535091	0.424043	0.38949	0.328177	0.375339	0.541803	0.632463	0.458511
ENSMUSG00000005410.6	Mcm5	protein_coding	3993	95.5612	91.6658	93.7732	88.2853	89.1611	91.3519	84.1897	85.9783	80.8099
ENSMUSG00000005413.8	Hmox1	protein_coding	1751	148.542	146.417	151.204	170.532	173.72	168.567	166.785	165.653	164.245
ENSMUSG00000005417.17	Mprip	protein_coding	13327	45.548	42.3969	41.2578	41.506	42.1596	42.8158	39.7921	43.784	39.765
ENSMUSG00000005442.13	Cic	protein_coding	10294	16.4775	14.8755	14.6035	15.1341	15.3677	14.7763	13.3733	17.4897	13.8421
ENSMUSG00000005447.12	Pafah1b3	protein_coding	2107	63.8125	64.0897	72.1887	62.0291	64.6142	66.7882	72.1695	61.424	71.4953
ENSMUSG00000005465.9	Il27ra	protein_coding	3495	8.06914	7.9308	8.42383	8.01597	8.91761	7.10311	7.10993	9.48027	7.47813
ENSMUSG00000005469.10	Prkaca	protein_coding	2488	196.566	184.199	180.18	154.678	173.398	156.754	158.464	160.578	151.994
ENSMUSG00000005470.8	Asf1b	protein_coding	2338	112.62	114.216	115.942	103.901	103.669	103.073	101.674	101.046	97.6138
ENSMUSG00000005474.9	Myl10	protein_coding	1203	0	0	0	0	0	0	0	0	0.10585
ENSMUSG00000005481.18	Ddx39	protein_coding	5155	92.678	87.673	90.8908	81.1793	85.8356	86.9036	85.2237	75.24	77.3537
ENSMUSG00000005483.10	Dnajb1	protein_coding	3204	78.6853	78.2229	74.4413	56.3634	58.2383	54.9654	57.462	58.4346	58.2638
ENSMUSG00000005493.15	Msh4	protein_coding	6895	0.0693248	0.0281121	0.0205781	0.0156881	0	0	0.0524592	0.0347382	0
ENSMUSG00000005501.14	Usp40	protein_coding	11871	4.14162	4.12561	3.30182	5.12553	5.23724	5.38991	5.53635	5.96563	5.34999
ENSMUSG00000005505.12	Kbtbd4	protein_coding	3139	13.3714	14.453	13.2439	13.1378	14.5435	14.583	12.9248	13.366	13.9751
ENSMUSG00000005506.16	Celf1	protein_coding	8446	57.0873	54.2607	49.6499	48.5455	50.4674	51.8601	50.0804	56.4154	47.0468
ENSMUSG00000005510.9	Ndufs3	protein_coding	2178	91.1719	86.41	99.2158	92.4503	93.2948	97.4676	96.5878	82.1493	90.8115
ENSMUSG00000005514.14	Por	protein_coding	4021	63.8695	62.4257	64.4149	57.9045	57.3741	63.3084	54.0625	59.8849	52.9334
ENSMUSG00000005533.10	Igf1r	protein_coding	16791	12.9933	12.1249	10.7802	11.0385	11.6726	11.3623	11.1069	12.6861	10.1546
ENSMUSG00000005534.10	Insr	protein_coding	13746	15.2208	14.8061	12.376	16.8399	16.7772	16.4436	15.7986	18.9581	15.7667
ENSMUSG00000005540.10	Fcer2a	protein_coding	3092	0	0.0626886	0	0	0	0	0.093585	0.103286	0.102957
ENSMUSG00000005547.14	Cyp2a5	protein_coding	2073	0	0	0.0684447	0	0.157021	0.297735	0	0	0
ENSMUSG00000005553.14	Atp4a	protein_coding	3761	0.0726242	0.206151	0	0.0431411	0.129821	0	0	0.0849135	0.0677148
ENSMUSG00000005566.14	Trim28	protein_coding	4158	199.353	184.012	197.319	148.973	165.003	160.791	153.903	162.656	145.391
ENSMUSG00000005575.16	Ube2m	protein_coding	2357	126.082	121.286	128.672	116.395	117.904	119.263	118.042	105.279	115.06
ENSMUSG00000005580.11	Adcy9	protein_coding	5197	1.31393	1.04432	1.13301	1.42574	1.36227	1.01607	1.55902	1.7283	1.56814
ENSMUSG00000005583.16	Mef2c	protein_coding	15715	0	0	0	0.0275327	0.0103565	0	0	0	0
ENSMUSG00000005609.16	Ctr9	protein_coding	8000	16.2859	14.8121	13.5235	16.2118	16.0718	16.2616	16.2406	16.457	15.957
ENSMUSG00000005610.17	Eif4g2	protein_coding	10166	212.69	195.969	177.469	211.558	218.769	219.365	208.132	226.915	200.414
ENSMUSG00000005611.15	Mrvi1	protein_coding	6827	6.05132	4.97335	4.25533	3.87393	4.12423	3.54594	3.61335	4.50832	4.62572
ENSMUSG00000005615.15	Pcyt1a	protein_coding	7412	16.1592	15.1023	14.7064	15.6153	15.6395	15.2849	14.4399	15.1719	13.1813
ENSMUSG00000005621.11	Zfp592	protein_coding	7412	12.6767	11.925	9.54264	9.94566	9.83715	9.32636	9.36961	9.98537	9.58641
ENSMUSG00000005625.15	Psmd4	protein_coding	2808	196.732	195.858	202.47	185.771	184.719	191.424	179.797	171.025	183.003
ENSMUSG00000005628.12	Tmod4	protein_coding	1717	4.21561	2.40833	2.18985	2.11046	2.5119	2.55621	3.11779	3.16198	2.63278
ENSMUSG00000005640.11	Insrr	protein_coding	5714	0.239009	0.293995	0.372469	0.501659	0.384521	0.252038	0.683658	0.586853	0.356564
ENSMUSG00000005649.17	Cabp5	protein_coding	2526	0	0	0	0.0428223	0	0.054298	0.0572773	0.0632145	0
ENSMUSG00000005656.9	Snx6	protein_coding	2998	61.0419	61.3783	52.6037	63.7722	66.3658	64.6668	65.8261	70.9984	62.8619
ENSMUSG00000005667.8	Mthfd2	protein_coding	3487	445.458	417.535	410.714	385.029	393.31	382.57	389.101	392.937	377.175
ENSMUSG00000005672.12	Kit	protein_coding	8911	0	0	0	0	0	0	0	0	0.00714498
ENSMUSG00000005674.9	Tomm40l	protein_coding	5135	12.9854	13.6205	14.7205	14.3664	14.8569	15.572	15.2078	14.5142	14.0171
ENSMUSG00000005677.14	Nr1i3	protein_coding	4414	9.67653	9.12664	10.4711	10.0964	10.6283	10.5804	10.1694	9.64988	9.1378
ENSMUSG00000005681.12	Apoa2	protein_coding	537	0.50864	0.481274	0.264219	0.402865	1.21231	7.9178	0	0.892066	0
ENSMUSG00000005682.9	Pan2	protein_coding	8472	22.3909	22.5132	19.3686	23.9525	24.3879	24.8427	21.4581	23.3432	23.2446
ENSMUSG00000005683.8	Cs	protein_coding	5779	225.899	225.753	220.44	201.074	198.547	197.689	200.725	205.16	188.814
ENSMUSG00000005686.17	Ampd3	protein_coding	5627	15.614	14.7912	12.5928	15.1479	15.4837	16.3149	16.8501	18.4287	16.5311
ENSMUSG00000005687.14	Bcas2	protein_coding	4390	65.5473	58.4148	59.0167	63.2013	66.5653	64.9698	68.0567	61.3258	59.9996
ENSMUSG00000005698.15	Ctcf	protein_coding	4860	50.1774	46.4232	41.5779	47.9528	46.1411	45.4391	42.5761	46.6746	40.9721
ENSMUSG00000005699.16	Pard6a	protein_coding	1582	44.696	47.0901	46.8618	47.418	46.9121	48.9412	42.3896	46.2789	45.3369
ENSMUSG00000005705.10	Agrp	protein_coding	1013	0.926868	1.0473	0.688419	0.854248	0.85714	0.654642	1.45182	1.70793	1.00563
ENSMUSG00000005718.8	Tfap4	protein_coding	2541	17.2257	14.5699	12.8429	12.8773	12.2016	12.9546	12.7544	12.5683	11.075
ENSMUSG00000005732.14	Ranbp1	protein_coding	1666	288.92	278.869	279.889	276.461	266.263	281.572	287.62	275.989	267.574
ENSMUSG00000005763.15	Cd247	protein_coding	5329	3.55584	3.17054	2.66918	4.16621	3.93977	4.25961	3.29873	5.00404	3.93077
ENSMUSG00000005774.12	Rfx5	protein_coding	5497	11.2586	11.2426	11.0086	11.2393	9.72235	11.6959	10.89	12.0708	9.35192
ENSMUSG00000005779.12	Psmb4	protein_coding	1951	400.364	402.304	410.203	350.316	370.176	370.098	373.089	329.959	347.813
ENSMUSG00000005802.12	Slc30a4	protein_coding	5482	25.1615	22.2285	19.5734	28.4679	31.7147	30.261	26.3923	31.8952	28.4837
ENSMUSG00000005803.14	Sqor	protein_coding	4084	0.852725	0.569539	1.11174	0.821068	1.27524	0.973934	0.637679	1.09477	0.779492
ENSMUSG00000005804.14	Bloc1s6	protein_coding	3899	42.5576	38.76	38.41	41.0038	38.5696	42.1953	38.1095	40.8107	40.1217
ENSMUSG00000005813.12	Metap1	protein_coding	7000	44.2779	42.0341	39.7686	38.5005	41.0252	42.401	41.2345	43.8663	35.6364
ENSMUSG00000005823.9	Gpr108	protein_coding	2862	39.4153	36.9335	41.7676	39.25	39.6929	37.6917	40.8467	36.0702	35.9722
ENSMUSG00000005824.7	Tnfsf14	protein_coding	1847	0	0	0	0	0	0	0	0	0.068943
ENSMUSG00000005836.10	Gata6	protein_coding	6508	0	0	0	0.0166209	0	0	0	0	0
ENSMUSG00000005846.12	Rsl1d1	protein_coding	2258	241.991	223.878	209.027	257.225	262.328	264.352	277.543	276.293	248.275
ENSMUSG00000005871.15	Apc	protein_coding	16116	5.45737	4.6586	4.41082	7.47036	7.11965	7.75315	6.0015	7.51533	7.22576
ENSMUSG00000005873.6	Reep5	protein_coding	3151	80.9407	82.7579	84.6542	89.2885	91.4997	94.6952	92.2918	88.6575	88.2797
ENSMUSG00000005881.13	Ergic3	protein_coding	2121	76.5589	79.1416	81.8134	86.265	84.0618	83.0959	78.9239	76.7532	78.0477
ENSMUSG00000005882.18	Uqcc1	protein_coding	6044	21.4435	22.7379	20.7406	21.011	22.2694	20.6734	21.1614	21.598	20.626
ENSMUSG00000005883.15	Spo11	protein_coding	3921	0.0696607	0.296608	0.108558	0.124142	0.186785	0.27984	0.332094	0.162897	0.324758
ENSMUSG00000005886.14	Ncoa2	protein_coding	15642	7.28163	6.71637	5.90964	7.08473	7.5591	8.85179	6.70134	8.15141	7.16794
ENSMUSG00000005892.4	Trh	protein_coding	1384	0	0	0.102519	0	0	0	0	0.230751	0.092007
ENSMUSG00000005893.14	Nr2c2	protein_coding	14935	8.85395	7.73515	6.98266	8.35803	7.86517	8.25833	7.83958	9.59041	7.22376
ENSMUSG00000005897.14	Nr2c1	protein_coding	4607	16.1856	17.8953	13.9514	17.633	16.6744	17.2972	17.6653	19.2711	16.4044
ENSMUSG00000005899.14	Smpd4	protein_coding	9034	15.8732	14.0572	13.7347	15.4938	15.4213	15.7668	15.3587	14.5204	14.1236
ENSMUSG00000005907.14	Pex1	protein_coding	10356	4.54969	3.87959	3.73231	4.57844	4.79589	4.54494	4.94338	5.2091	4.08228
ENSMUSG00000005917.15	Otx1	protein_coding	5422	7.07785	6.27997	5.70474	5.45634	6.63376	6.17231	5.35021	6.6116	5.40164
ENSMUSG00000005936.19	Kctd20	protein_coding	7821	34.902	31.9379	30.2149	31.4335	29.6954	31.001	32.036	32.4831	30.5848
ENSMUSG00000005947.11	Itgae	protein_coding	4581	0.432277	0.366707	0.418131	0.472251	0.479623	0.643717	0.521122	0.679711	0.639329
ENSMUSG00000005949.9	Ctns	protein_coding	3391	15.1431	15.8146	14.0589	14.6735	16.3424	14.8745	15.2533	14.1032	12.2043
ENSMUSG00000005950.14	P2rx5	protein_coding	2395	0.114046	0.161865	0.325834	0.180658	0.101932	0.114536	0.12082	0.233353	0.0797522
ENSMUSG00000005951.13	Shpk	protein_coding	2985	5.33011	4.7836	5.34745	6.2691	7.2516	7.27137	6.34954	7.75664	7.46536
ENSMUSG00000005952.15	Trpv1	protein_coding	3681	0	0.0702103	0	0.0293858	0	0	0.0786104	0	0.0345932
ENSMUSG00000005958.15	Ephb3	protein_coding	6641	4.22603	3.71652	3.80299	2.94	3.01438	2.61261	2.36381	2.90939	2.58856
ENSMUSG00000005968.14	Tuft1	protein_coding	3117	14.0645	11.6495	14.2478	11.2438	10.4951	11.8368	13.6699	13.5756	11.3162
ENSMUSG00000005973.6	Rcn1	protein_coding	3196	101.316	94.6928	87.5021	88.3189	90.084	89.1562	96.6058	90.8566	93.0729
ENSMUSG00000005980.15	Dnase1	protein_coding	3083	1.97125	2.0538	2.16303	2.25425	1.84766	2.71377	2.60456	2.13649	2.68471
ENSMUSG00000005981.11	Trap1	protein_coding	2573	221.933	222.749	221.183	219.092	216.233	221.101	204.554	213.501	204.332
ENSMUSG00000005982.14	Naa60	protein_coding	3765	29.1155	27.6305	28.7007	24.2207	24.121	23.1933	25.0952	27.2637	23.4369
ENSMUSG00000005983.15	1700037C18Rik	protein_coding	3227	7.67766	6.70577	7.306	7.15234	6.46394	6.62683	6.80931	6.85332	7.25237
ENSMUSG00000005986.16	Ankrd13d	protein_coding	2460	4.94094	4.25487	5.07559	5.4964	5.11082	4.04222	5.55792	5.42003	5.3575
ENSMUSG00000005994.14	Tyrp1	protein_coding	2828	0	0	0	0	0	0	0	0	0.0450275
ENSMUSG00000006005.18	Tpr	protein_coding	10496	21.609	21.2713	17.0767	33.1484	32.0395	33.3549	27.2692	31.1304	31.8466
ENSMUSG00000006007.14	Pdc	protein_coding	3350	0	0	0.042354	0	0	0	0	0	0
ENSMUSG00000006010.14	Odr4	protein_coding	4100	23.475	21.6998	19.3017	34.5877	33.6718	34.3143	33.471	35.8793	35.4993
ENSMUSG00000006014.16	Prg4	protein_coding	4280	1.2604	1.50206	1.0111	1.78176	1.90131	2.49157	1.9691	2.20119	2.038
ENSMUSG00000006019.15	Dhx34	protein_coding	4596	8.23103	7.90065	6.01996	5.82503	6.33869	5.74471	5.96547	6.80967	5.63821
ENSMUSG00000006021.5	Kptn	protein_coding	3341	4.41471	4.06115	4.14064	5.34209	4.72522	4.59789	5.62966	5.71138	4.38307
ENSMUSG00000006024.13	Napa	protein_coding	3786	46.7136	47.7671	51.0991	49.8132	51.0266	47.5303	50.0809	44.6226	47.4574
ENSMUSG00000006050.12	Sra1	protein_coding	2279	68.4946	68.0414	71.7211	74.4661	76.395	80.2237	77.1819	71.0291	74.3968
ENSMUSG00000006057.15	Atp5g1	protein_coding	4912	99.2856	95.7722	100.868	99.0853	98.7878	100.69	99.852	80.4738	89.8649
ENSMUSG00000006058.10	Snf8	protein_coding	2677	54.0514	51.3002	49.6362	55.6301	62.362	59.2151	56.1272	53.4155	51.456
ENSMUSG00000006095.12	Tbcb	protein_coding	1442	94.7796	102.517	103.512	113.776	113.345	111.119	107.233	92.2145	106.74
ENSMUSG00000006127.9	Inpp5k	protein_coding	5728	7.78457	7.6703	8.22383	8.2241	8.22569	9.20684	9.08054	8.87884	8.25872
ENSMUSG00000006134.4	Crkl	protein_coding	5042	40.738	38.1874	36.3016	34.3258	35.1521	33.2555	32.3254	36.8955	30.7611
ENSMUSG00000006143.12	Upk3bl	protein_coding	1303	0.157218	0	0.108892	0.0830154	0	0	0	0.183822	0.195453
ENSMUSG00000006154.13	Eps8l1	protein_coding	6036	0.135755	0.0428171	0.0705198	0.241929	0.182004	0.113616	0.167789	0.165341	0.295349
ENSMUSG00000006169.20	Clint1	protein_coding	7033	56.9348	52.319	47.2078	48.094	50.3321	52.0798	48.0972	53.832	47.428
ENSMUSG00000006179.9	Prss16	protein_coding	4183	0.6693	0.895874	0.695352	0.814566	0.544712	1.04925	0.881999	0.839817	0.380522
ENSMUSG00000006191.17	Cdkal1	protein_coding	12799	1.73927	1.78199	1.47994	2.04101	1.95827	2.07894	1.81432	2.07725	1.67144
ENSMUSG00000006200.3	Rhox6	protein_coding	1010	0	0	0	0	0.161141	0	0	0	0
ENSMUSG00000006204.7	Cdcp3	protein_coding	9202	0.0148413	0	0	0.0235099	0	0.0596204	0	0.00867636	0
ENSMUSG00000006205.13	Htra1	protein_coding	2879	0.0474365	0.0897687	0.197132	0.0751435	0	0	0	0	0.265379
ENSMUSG00000006215.12	Zbtb17	protein_coding	3877	33.1914	27.9142	29.4879	28.3885	30.1408	30.6365	26.2067	30.8177	26.7846
ENSMUSG00000006216.10	Clcnkb	protein_coding	2639	0.0905635	0.220348	0	0.245932	0.246688	0.181905	0.274123	0.0605077	0.168883
ENSMUSG00000006218.4	Fam131c	protein_coding	1433	0.190607	0.405791	0.396052	0.603875	0.567872	0.669991	0.302894	0.445722	0.622027
ENSMUSG00000006219.12	Fblim1	protein_coding	4457	19.9937	18.9615	18.4162	17.1221	17.7651	17.5408	17.01	19.7584	15.8708
ENSMUSG00000006221.7	Hspb7	protein_coding	2769	0	0	0	0.0781287	0.0587765	0.148599	0.104502	0	0
ENSMUSG00000006235.6	Epor	protein_coding	1989	17.7149	14.0981	17.4236	15.5809	15.3833	15.9292	15.2757	13.8084	17.0616
ENSMUSG00000006241.16	Ccdc159	protein_coding	2183	4.03516	3.13732	2.63233	4.74448	4.19368	4.2567	4.75536	4.99228	4.08321
ENSMUSG00000006262.15	Mob1b	protein_coding	15033	5.61659	5.14679	3.94048	7.13428	7.46475	7.20773	6.99207	8.00895	6.47573
ENSMUSG00000006269.7	Atp6v1b1	protein_coding	4381	0.327319	0.191724	0.0809665	0.296286	0.0185748	0.344379	0.19815	0.145793	0.174395
ENSMUSG00000006270.7	Vax1	protein_coding	1117	1.03925	1.3304	0.95268	1.501	1.60275	1.65767	1.36004	1.21511	1.368
ENSMUSG00000006273.14	Atp6v1b2	protein_coding	5305	146.79	144.379	135.841	123.604	129.174	128.47	126.164	125.938	118.385
ENSMUSG00000006276.10	Eps15l1	protein_coding	6739	28.2857	28.3123	26.2022	27.9452	27.7613	27.1505	28.6295	31.84	28.334
ENSMUSG00000006281.8	Tep1	protein_coding	9568	4.25353	4.23064	4.17442	3.97381	4.10367	3.96361	3.85598	4.88986	3.78966
ENSMUSG00000006288.8	Ttc5	protein_coding	4065	30.5224	31.4393	26.4923	28.6987	34.212	32.6274	32.6559	33.4876	28.3495
ENSMUSG00000006289.14	Osgep	protein_coding	4933	25.1241	27.3284	26.4184	23.8134	25.8826	26.233	26.4772	25.5559	24.8261
ENSMUSG00000006299.13	Aamp	protein_coding	3458	195.031	189.265	193.688	178.606	183.308	186.231	184.273	176.754	167.642
ENSMUSG00000006301.17	Tmbim1	protein_coding	12659	9.42632	9.46784	8.89938	9.65994	10.1535	10.6993	10.6149	10.3308	9.56366
ENSMUSG00000006304.14	Arpc2	protein_coding	2033	734.004	727.311	709.743	672.186	703.445	702.414	689.287	692.718	682.475
ENSMUSG00000006307.16	Kmt2b	protein_coding	9596	15.1428	14.079	13.5439	12.6419	13.0934	13.0067	12.1222	15.5087	12.1884
ENSMUSG00000006310.10	Zbtb32	protein_coding	2357	0.811191	0.57566	0.993261	1.44562	1.38101	1.25111	0.951454	1.25332	0.891418
ENSMUSG00000006311.8	Etv2	protein_coding	1048	5.08227	3.32919	5.00933	5.47039	4.65894	4.55902	5.17709	3.04732	4.31344
ENSMUSG00000006313.5	Upk1a	protein_coding	1421	1.87411	2.06883	2.34646	3.80609	3.09241	3.78846	2.3418	3.1464	3.38283
ENSMUSG00000006315.9	Tmem147	protein_coding	1112	170.467	186.744	195.221	185.648	199.342	196.299	201.996	175.763	192.152
ENSMUSG00000006333.14	Rps9	protein_coding	2522	1110.05	1142.79	1203.78	1078.37	1059.73	1084.23	1106.89	905.907	1079.97
ENSMUSG00000006335.16	Tfpt	protein_coding	1201	25.7277	23.6979	25.9317	29.5191	30.931	24.582	26.7439	23.6661	23.7499
ENSMUSG00000006342.15	Susd2	protein_coding	3435	17.1557	18.8096	19.4551	16.186	16.441	17.6088	14.8473	17.0604	15.4585
ENSMUSG00000006344.17	Ggt5	protein_coding	5922	4.27789	2.9567	3.25844	3.49787	3.50404	3.63621	2.57751	3.8019	2.52654
ENSMUSG00000006345.10	Ggt1	protein_coding	3411	1.42135	1.8942	1.1439	1.3319	1.57456	1.70893	1.73907	1.14692	1.97857
ENSMUSG00000006356.10	Crip2	protein_coding	2099	222.894	219.613	242.537	217.266	227.225	231.448	213.68	201.102	219.99
ENSMUSG00000006360.11	Crip1	protein_coding	2280	43.8012	46.8572	49.9089	54.2032	49.7893	56.3064	55.4616	51.4757	49.5249
ENSMUSG00000006362.16	Cbfa2t3	protein_coding	8373	4.38759	3.81585	3.70262	4.36656	5.01008	4.6194	4.8815	5.81183	4.94265
ENSMUSG00000006369.14	Fbln1	protein_coding	4368	247.501	247.409	243.834	158.304	167.633	163.392	159.207	168.216	162.146
ENSMUSG00000006373.10	Pgrmc1	protein_coding	1857	118.588	115.583	110.789	113.819	117.529	111.121	109.271	117.847	108.035
ENSMUSG00000006378.15	Gcat	protein_coding	2384	16.3932	16.3921	16.0246	20.6635	21.2486	22.2986	20.7049	19.6753	20.5508
ENSMUSG00000006386.15	Tek	protein_coding	4712	1.44917	1.05583	0.873236	0.99859	0.880768	1.23709	1.33567	1.40635	1.02692
ENSMUSG00000006389.13	Mpl	protein_coding	3155	0.0865735	0.0409579	0.0449717	0	0	0	0.137574	0	0.0403606
ENSMUSG00000006390.15	Elovl1	protein_coding	2726	76.9395	78.358	79.6481	79.1627	82.2119	86.2261	76.6668	75.0805	72.369
ENSMUSG00000006392.16	Med8	protein_coding	3001	44.8255	41.2512	41.8896	45.4339	44.9046	45.4066	42.2452	40.1461	40.1723
ENSMUSG00000006395.16	Hyi	polymorphic_pseudogene	2209	17.0171	16.5988	17.2138	17.0774	13.9618	17.4007	16.5052	16.9149	16.0974
ENSMUSG00000006398.15	Cdc20	protein_coding	1868	77.515	82.3203	79.355	54.5768	62.9053	58.2439	58.2254	54.0031	59.238
ENSMUSG00000006403.13	Adamts4	protein_coding	4810	29.7557	28.2556	24.4097	19.8685	19.4474	21.1509	20.5593	23.62	19.7824
ENSMUSG00000006411.12	Nectin4	protein_coding	3746	5.92434	6.94232	6.26858	9.77449	10.4924	9.83091	8.78677	8.86636	9.31408
ENSMUSG00000006412.10	Pfdn2	protein_coding	1937	140.483	141.847	134.579	151.937	134.415	136.75	139.08	136.721	138.015
ENSMUSG00000006418.17	Rnf114	protein_coding	3356	90.3513	88.5321	86.533	80.1599	81.461	84.8954	85.792	79.2927	78.6375
ENSMUSG00000006423.15	C330007P06Rik	protein_coding	7424	8.5724	7.62817	7.08569	8.09374	8.87859	8.26284	8.00976	8.25392	8.6061
ENSMUSG00000006435.16	Neurl1a	protein_coding	7284	22.3585	20.8983	19.9709	20.2149	18.8582	20.5716	19.9772	20.8478	18.168
ENSMUSG00000006442.10	Srm	protein_coding	1599	392.307	393.081	428.541	394.472	400.519	394.079	376.228	385.443	387.13
ENSMUSG00000006445.3	Epha2	protein_coding	4674	0.175314	0.193529	0.424989	0.0925709	0.243745	0.205412	0.371457	0.307471	0.108975
ENSMUSG00000006456.10	Rbm14	protein_coding	3910	33.0057	31.2588	32.3416	23.2222	23.8925	24.5928	22.5318	26.0619	24.5664
ENSMUSG00000006457.4	Actn3	protein_coding	2901	0.14123	0.178176	0.146728	0.298295	0.504919	0.0945582	0.29924	0.275215	0.197525
ENSMUSG00000006462.6	A530013C23Rik	lincRNA	5964	0	0.021667	0	0.0272055	0.0272891	0.0229974	0	0.0267739	0.0320266
ENSMUSG00000006463.13	Zdhhc24	protein_coding	2916	21.8249	21.2711	18.8792	17.0452	21.3487	19.0731	20.8142	22.5611	18.7775
ENSMUSG00000006464.9	Bbs1	protein_coding	7674	2.42921	2.13855	1.77496	1.8888	1.7921	1.98389	1.71568	2.18483	1.95802
ENSMUSG00000006469.13	Slc34a3	protein_coding	2358	0.115835	0.0822023	0.180516	0.321113	0.207064	0.319916	0.368148	0.541747	0.162007
ENSMUSG00000006471.18	Ndor1	protein_coding	5835	10.1656	8.76983	9.23607	10.5496	10.3899	9.44936	9.65367	10.269	9.42387
ENSMUSG00000006476.19	Nsmf	protein_coding	4896	26.4437	24.5063	25.6328	23.8001	24.5907	22.4322	24.5718	25.2761	23.9213
ENSMUSG00000006494.11	Pdk1	protein_coding	7779	4.57339	3.46353	3.25577	2.53771	2.58387	2.14225	5.05895	5.57309	5.19729
ENSMUSG00000006498.16	Ptbp1	protein_coding	4740	248.524	239.838	242.231	217.903	224.068	214.872	201.378	216.674	192.773
ENSMUSG00000006517.5	Mvd	protein_coding	1859	77.321	67.7043	74.6064	69.7077	65.4861	68.5046	71.1348	67.0844	70.2104
ENSMUSG00000006519.11	Cyba	protein_coding	1039	0	0	0.27312	0.104109	0.234965	0	0.0696258	0.076843	0
ENSMUSG00000006522.17	Itih3	protein_coding	3638	0.0375398	0.0355201	0.136504	0.148666	0.13421	0.263908	0.119309	0.0438922	0.280017
ENSMUSG00000006526.13	Stimate	protein_coding	4362	11.0677	9.62796	9.35171	10.4524	12.6859	11.0052	8.64048	11.0553	9.18105
ENSMUSG00000006527.16	Sfmbt1	protein_coding	8637	0.68783	0.549833	0.669427	0.95808	0.918625	1.19498	1.03859	0.989101	1.00991
ENSMUSG00000006529.16	Itih1	protein_coding	3293	0	0	0	0	0	0.124953	0	0	0.0773384
ENSMUSG00000006538.12	Ihh	protein_coding	3048	0.134419	0.127187	0.465504	0.266164	0.14684	0.539987	0.284808	0.419107	0.751995
ENSMUSG00000006546.3	Cryba2	protein_coding	1193	18.3734	16.8433	17.7506	20.7407	24.0786	23.5397	21.0111	23.9587	20.6003
ENSMUSG00000006567.11	Atp7b	protein_coding	6505	0.839783	0.794601	0.916096	0.690087	1.06333	0.969902	0.845185	1.15372	1.07665
ENSMUSG00000006574.15	Slc4a1	protein_coding	4891	0.0279227	0.0528407	0	0.022116	0	0	0.0591627	0.0326477	0
ENSMUSG00000006575.14	Rundc3a	protein_coding	2941	274.3	268.901	273.737	258.782	253.121	253.024	243.343	255.374	251.45
ENSMUSG00000006576.16	Slc4a3	protein_coding	8599	10.6569	10.3164	9.48765	9.5288	9.95553	9.86527	9.85132	10.6868	9.75876
ENSMUSG00000006585.3	Cdt1	protein_coding	3140	154.772	145.375	159.35	134.867	148.965	139.581	119.685	130.388	129.629
ENSMUSG00000006587.6	Snai3	protein_coding	1628	0.251664	0.396874	0.0871534	0.265772	0.699794	0.758237	0.444356	0.29425	0.899499
ENSMUSG00000006589.8	Aprt	protein_coding	1615	816.861	838.183	923.004	829.369	852.005	888.822	859.203	773.829	847.19
ENSMUSG00000006599.13	Gtf2h1	protein_coding	2984	40.4469	35.0121	30.7047	47.4962	44.356	49.4573	44.3041	45.6591	42.7695
ENSMUSG00000006611.15	Hfe	protein_coding	3572	9.06132	8.13969	8.20252	7.58577	9.47717	7.81394	8.04016	7.21956	6.84458
ENSMUSG00000006638.15	Abhd1	polymorphic_pseudogene	1352	12.2226	11.8995	11.2554	14.3012	14.2047	13.2135	12.9219	13.848	13.28
ENSMUSG00000006641.12	Slc5a6	protein_coding	3991	9.02538	9.30878	9.41224	8.56463	10.2357	10.6794	9.19898	9.57238	8.23978
ENSMUSG00000006642.3	Tcf23	protein_coding	4116	0.398163	0.376741	0.379189	0.420483	0.237248	0.299905	0.562419	0.271564	0.123749
ENSMUSG00000006649.17	Nphs1	protein_coding	6620	0.515747	0.409919	0.39115	0.780223	0.676085	0.782125	0.770401	0.765836	0.738924
ENSMUSG00000006651.8	Aplp1	protein_coding	3017	154.292	150.788	159.592	133.087	134.89	133.315	126.603	136.445	132.487
ENSMUSG00000006673.14	Qrich1	protein_coding	7918	24.5655	23.5947	22.005	24.8804	25.1795	24.5195	22.0916	25.3596	22.5993
ENSMUSG00000006675.10	P4htm	protein_coding	3890	11.8138	11.8924	10.4408	12.0682	12.1541	12.6932	11.6043	12.2941	11.2935
ENSMUSG00000006676.16	Usp19	protein_coding	7048	37.858	35.8624	33.5388	32.2643	35.5732	34.8341	33.0298	34.9016	32.8823
ENSMUSG00000006678.6	Pola1	protein_coding	8813	5.12156	4.6554	4.0249	8.09458	7.86706	8.55187	6.45185	7.89974	7.70124
ENSMUSG00000006699.17	Cdc42	protein_coding	2966	424.605	410.452	385.091	449.671	440.792	459.193	456.388	461.085	436.709
ENSMUSG00000006705.13	Pknox1	protein_coding	6933	14.2125	13.4758	10.821	11.1399	10.7809	10.6367	10.7317	11.6196	10.4875
ENSMUSG00000006711.15	D130043K22Rik	protein_coding	5276	0	0.0122462	0	0.0615063	0.123391	0.0519927	0	0.0302653	0
ENSMUSG00000006715.11	Gmnn	protein_coding	1465	79.6113	77.5332	80.4342	84.9848	90.9301	82.1536	78.4149	81.5293	82.5305
ENSMUSG00000006717.7	Acot13	protein_coding	744	82.7862	91.1849	100.026	94.1391	81.5948	82.4046	85.0787	86.9225	86.6889
ENSMUSG00000006720.16	Zfp184	protein_coding	3513	4.84972	3.87151	4.18024	5.48082	5.68683	5.96376	6.11595	5.81811	5.39183
ENSMUSG00000006724.12	Cyp27b1	protein_coding	2574	4.66905	5.73567	5.20909	3.86618	4.50509	5.24862	4.84804	5.10243	4.37816
ENSMUSG00000006728.12	Cdk4	protein_coding	3249	478.656	489.733	499.024	443.522	430.762	434.794	432.411	406.928	423.205
ENSMUSG00000006731.10	B4galnt1	protein_coding	3454	8.49113	7.71628	7.26066	9.58302	9.10592	8.85523	7.34093	9.0496	8.65447
ENSMUSG00000006732.14	Mettl1	protein_coding	2907	43.1116	40.2662	39.3681	41.3774	42.7408	41.1423	38.6093	39.7049	36.2076
ENSMUSG00000006736.9	Tspan31	protein_coding	2193	156.545	152.468	155.974	135.409	142.102	136.015	135.495	143.479	133.115
ENSMUSG00000006740.14	Kif5b	protein_coding	7981	27.2036	22.7608	18.6046	38.217	41.2998	43.2385	34.8064	42.681	36.3657
ENSMUSG00000006763.14	Saal1	protein_coding	8080	8.69618	8.41223	8.27082	8.0993	9.83966	9.05608	9.19485	8.09268	8.80963
ENSMUSG00000006764.8	Tph2	protein_coding	2879	14.8239	13.6448	11.4583	16.3249	17.5245	18.9847	17.589	17.4433	18.1564
ENSMUSG00000006782.16	Cnp	protein_coding	3639	33.4669	31.3556	30.8901	29.6506	33.9906	33.9877	31.4095	34.9725	31.0121
ENSMUSG00000006784.14	Ttc25	protein_coding	6147	2.86603	2.20731	2.49287	2.68795	3.07791	3.16842	2.85975	3.29906	2.61014
ENSMUSG00000006800.14	Sulf2	protein_coding	5871	0.500128	0.51724	0.525637	0.409941	0.568288	0.420511	0.48671	0.618756	0.520543
ENSMUSG00000006818.5	Sod2	protein_coding	10008	30.9288	31.8407	31.0552	32.3491	33.183	31.6236	33.7383	31.4717	30.8929
ENSMUSG00000006850.8	Tmco6	protein_coding	3363	11.1169	12.1038	10.0413	10.4856	11.5785	10.9913	12.1967	11.9178	11.9462
ENSMUSG00000006906.10	Stambp	protein_coding	10426	9.75873	10.0331	9.5398	11.1012	12.7379	11.7542	11.8822	12.1644	11.3463
ENSMUSG00000006920.14	Ezh1	protein_coding	7440	17.7963	18.5236	16.4103	18.468	18.0252	19.4674	17.2199	21.2155	17.295
ENSMUSG00000006930.15	Hap1	protein_coding	3766	137.83	127.661	124.649	123.737	128.482	127.105	123.562	136.264	114.379
ENSMUSG00000006931.15	P3h4	protein_coding	2178	68.8492	65.2043	71.3663	60.4416	63.4046	66.3113	61.1479	61.8044	63.2596
ENSMUSG00000006932.17	Ctnnb1	protein_coding	5192	181.924	176.498	161.532	150.866	158.129	162.955	150.13	160.285	148.407
ENSMUSG00000006941.5	Eif1b	protein_coding	1125	85.523	87.0382	86.4557	69.1081	67.5602	57.6363	74.1738	73.3817	72.0449
ENSMUSG00000006948.7	Klk4	protein_coding	1249	0	0	0	0	0.260612	0.0549066	0.347516	0	0
ENSMUSG00000006958.14	Chrd	protein_coding	6258	6.18689	6.29797	6.29734	5.39722	6.07265	5.90116	4.72218	5.78578	6.14509
ENSMUSG00000006998.16	Psmd2	protein_coding	4038	212.803	208.394	203.254	192.644	205.133	200.691	192.659	196.278	187.79
ENSMUSG00000007021.5	Syngr3	protein_coding	2071	64.7404	64.299	62.3448	64.9224	71.042	72.3533	66.7523	70.0864	68.0959
ENSMUSG00000007029.16	Vars	protein_coding	5608	116.491	102.596	101.519	95.7571	110.557	108.077	97.8438	107.473	95.4693
ENSMUSG00000007030.8	Vwa7	protein_coding	4313	4.67846	4.32188	4.18617	5.41096	5.67916	5.74799	7.45552	5.8959	6.03769
ENSMUSG00000007033.4	Hspa1l	protein_coding	2472	1.87839	1.79039	1.89411	1.35649	1.39906	1.8171	1.93144	1.84097	1.88019
ENSMUSG00000007034.15	Slc44a4	protein_coding	3112	0	0.0415238	0.0455931	0.104276	0	0.176294	0.278951	0.153933	0.0818366
ENSMUSG00000007035.15	Msh5	protein_coding	5526	3.39818	3.09258	2.95274	3.98343	3.93922	3.96504	3.42986	4.16826	3.47955
ENSMUSG00000007036.15	Abhd16a	protein_coding	3220	45.3819	42.3583	41.5523	39.774	45.9699	45.0232	42.5285	43.8871	38.3002
ENSMUSG00000007038.5	Neu1	protein_coding	3733	32.5419	32.2276	30.2168	27.4697	30.3444	29.1362	26.1033	27.9964	25.7541
ENSMUSG00000007039.12	Ddah2	protein_coding	1593	206.969	210.381	204.226	179.722	189.843	199.493	189.913	173.588	191.526
ENSMUSG00000007041.9	Clic1	protein_coding	1799	455.296	464.937	471.204	428.994	423.594	447.913	437.224	407.609	412.202
ENSMUSG00000007050.17	Lsm2	protein_coding	3152	36.2438	36.5999	35.1563	35.5187	31.3551	33.7235	32.4755	34.246	32.0566
ENSMUSG00000007080.14	Pole	protein_coding	11160	11.7816	10.3835	9.47176	12.6803	14.084	13.5129	12.4685	13.2065	12.0263
ENSMUSG00000007097.14	Atp1a2	protein_coding	7038	0.0194046	0.0459016	0	0.0499502	0	0.0682081	0.0359753	0	0.0361858
ENSMUSG00000007107.6	Atp1a4	protein_coding	3667	0	0	0	0.029498	0	0.187015	0	0	0.0694506
ENSMUSG00000007122.11	Casq1	protein_coding	1951	0.297499	0.149026	0.345442	0.443543	0.771634	0.363103	0.166856	0.306919	0.522144
ENSMUSG00000007207.10	Stx1a	protein_coding	2666	39.2139	35.965	35.9238	35.5019	36.6284	39.974	33.8913	38.6023	36.9213
ENSMUSG00000007209.4	Ceacam9	protein_coding	1411	0	0	0	0	0	0.0972053	0	0	0
ENSMUSG00000007216.6	Zfp775	protein_coding	4244	10.4194	8.86301	9.07965	7.38603	7.91097	8.81193	8.33526	9.25891	8.64375
ENSMUSG00000007279.14	Scube2	protein_coding	4153	0	0	0	0	0.0783781	0.016513	0.0696761	0.0768985	0.153308
ENSMUSG00000007338.10	Mrpl49	protein_coding	1876	78.968	79.455	83.46	74.251	82.6991	83.42	76.7179	74.2434	75.4116
ENSMUSG00000007379.15	Dennd2c	protein_coding	6858	0.0995697	0.131898	0.0413782	0.0315454	0.118659	0.0999976	0.0843875	0.0232837	0.0371355
ENSMUSG00000007411.16	Mark3	protein_coding	9700	15.5999	15.1769	13.7571	13.6605	14.9078	13.0935	14.9828	14.5934	13.5543
ENSMUSG00000007415.15	Gatad1	protein_coding	4168	50.2553	51.2459	50.3192	45.7107	46.5126	50.2792	49.8069	50.3055	46.4838
ENSMUSG00000007440.10	Pcdha11	protein_coding	5359	2.86226	2.56455	2.47632	2.42931	2.68758	2.64985	2.75569	2.77317	2.46846
ENSMUSG00000007458.14	M6pr	protein_coding	4170	121.177	119.786	114.904	116.133	105.701	110.433	109.726	106.874	104.939
ENSMUSG00000007476.18	Lrrc8a	protein_coding	4308	11.6186	12.4483	11.2227	9.49957	10.3798	10.3127	9.31687	10.2241	9.37993
ENSMUSG00000007480.5	Mc5r	protein_coding	3904	0	0	0	0.0277073	0	0	0	0.0409016	0.0326173
ENSMUSG00000007564.15	Ppp2r1a	protein_coding	3411	183.895	182.335	186.373	165.916	176.661	179.418	169.39	161.552	158.006
ENSMUSG00000007570.16	Fance	protein_coding	3192	34.581	32.3865	32.4599	29.9481	32.6703	30.5079	29.0657	31.1781	28.0147
ENSMUSG00000007589.9	Tinf2	protein_coding	4938	14.9232	15.4811	14.9198	16.1662	16.5867	16.6377	16.8034	14.7699	14.4667
ENSMUSG00000007591.15	Tssk4	protein_coding	1717	0.318159	0.903124	0.640428	0.58274	0.758309	0.718935	0.252794	0.209248	0.463518
ENSMUSG00000007594.10	Hapln4	protein_coding	3924	3.61089	2.23932	3.16386	2.52229	4.02318	3.18075	3.09718	3.19441	2.62042
ENSMUSG00000007603.9	Dus3l	protein_coding	2944	48.5927	43.63	44.3875	39.4979	43.1758	45.2608	42.1171	39.6216	39.4686
ENSMUSG00000007610.15	Gtpbp3	protein_coding	3984	25.0069	23.7021	24.1017	22.8135	23.51	22.6185	25.0398	26.0321	22.8211
ENSMUSG00000007613.15	Tgfbr1	protein_coding	6534	35.0935	30.4069	28.8267	39.2597	44.0258	44.1131	41.0642	45.7363	39.0647
ENSMUSG00000007617.18	Homer1	protein_coding	11976	7.30972	6.78157	6.12516	6.81476	7.14827	6.87158	7.27882	8.35332	6.81559
ENSMUSG00000007646.13	Rad51c	protein_coding	4384	12.5542	10.9503	12.2014	14.0763	14.6269	14.8451	13.2669	15.1885	14.3052
ENSMUSG00000007653.12	Gabrb2	protein_coding	6360	0.0214732	0	0	0	0	0	0	0	0
ENSMUSG00000007655.16	Cav1	protein_coding	3444	0	0	0	0	0	0	0	0.0463646	0
ENSMUSG00000007656.13	Arpp19	protein_coding	4957	37.7309	35.1274	35.8364	42.1482	41.0574	42.6522	40.7019	42.3601	41.1786
ENSMUSG00000007659.18	Bcl2l1	protein_coding	4586	42.0341	38.1664	41.1487	33.6702	36.1632	34.334	33.7887	34.5056	33.8892
ENSMUSG00000007670.10	Khsrp	protein_coding	4319	75.0912	65.4562	65.2103	53.6901	61.9129	56.0504	55.3655	66.0865	57.3374
ENSMUSG00000007682.6	Dio2	protein_coding	5815	0.305315	0.377777	0.1464	0.11161	0.251895	0.188694	0.28613	0.0961099	0.175185
ENSMUSG00000007721.6	Ccdc124	protein_coding	1696	109.393	109.679	110.806	116.492	110.789	111.035	102.711	94.245	104.551
ENSMUSG00000007739.10	Cct4	protein_coding	4201	322.927	295.064	283.721	300.252	315.432	332.608	319.224	323.123	308.372
ENSMUSG00000007777.9	0610009B22Rik	protein_coding	998	104.069	96.1396	98.3817	98.6854	107.061	101.081	101.698	98.7999	96.1413
ENSMUSG00000007783.10	Cpt1c	protein_coding	5605	21.722	20.219	22.3777	21.6338	22.0681	21.7542	21.3023	22.5987	21.7076
ENSMUSG00000007812.16	Zfp655	protein_coding	5598	22.1517	20.1174	19.1614	27.6654	31.5736	29.9893	24.5143	28.8239	23.5204
ENSMUSG00000007815.13	Rhoa	protein_coding	7494	84.8367	78.5178	77.2571	72.6757	77.8035	72.4813	76.3666	78.8331	73.6049
ENSMUSG00000007817.15	Zmiz1	protein_coding	12523	10.9073	10.9942	8.54566	8.033	7.96833	8.24485	7.23862	9.57964	7.31442
ENSMUSG00000007827.10	Ankrd26	protein_coding	7253	4.84858	3.9775	3.41363	6.80065	7.85936	7.97071	6.22376	8.33294	7.75122
ENSMUSG00000007833.15	Aldh16a1	protein_coding	5622	10.0448	10.6938	9.83004	9.41814	10.0309	11.4663	9.92729	9.53619	8.96936
ENSMUSG00000007836.6	Hnrnpa0	protein_coding	2678	269.034	258.179	270.367	168.656	188.459	184.25	172.155	174.08	170.132
ENSMUSG00000007837.11	Prrg2	protein_coding	2581	6.64065	6.55873	5.22245	5.33302	5.95896	6.44334	5.22729	5.86194	4.53897
ENSMUSG00000007850.16	Hnrnph1	protein_coding	5842	223.229	202.283	186.246	278.57	283.354	292.697	281.384	312.308	276.516
ENSMUSG00000007867.9	Ift43	protein_coding	1651	41.4838	42.1478	47.7393	47.3035	45.1487	44.7774	46.2265	41.2498	41.4561
ENSMUSG00000007872.3	Id3	protein_coding	1791	136.722	138.024	144.975	106.055	110.319	113.608	123.638	112.739	117.206
ENSMUSG00000007877.2	Tcap	protein_coding	948	0	0	0	0.45641	0.343359	0.14468	0.152619	0.252658	0.134323
ENSMUSG00000007880.16	Arid1a	protein_coding	11476	27.972	26.0561	23.5467	21.302	22.989	20.8257	19.5919	25.63	21.1212
ENSMUSG00000007888.15	Crlf1	protein_coding	1644	3.28133	6.68119	4.1858	4.04647	4.99938	3.75429	4.26831	3.30238	3.40807
ENSMUSG00000007891.16	Ctsd	protein_coding	2351	996.748	1003.02	1005.22	951.56	994.143	978.148	962.918	948.638	929.287
ENSMUSG00000007892.8	Rplp1	protein_coding	499	5402.72	5502.68	5893.09	5105.63	5265.96	5865.44	5980.11	4961.11	5446.56
ENSMUSG00000007908.14	Hmgcll1	protein_coding	5449	3.00133	2.85764	3.18325	3.65262	4.47277	3.61833	3.59117	4.24181	3.60467
ENSMUSG00000007944.8	Ttc9b	protein_coding	2052	54.4083	49.8122	53.0343	46.3356	50.404	50.498	48.4566	35.9318	45.0988
ENSMUSG00000007946.11	Phox2a	protein_coding	2035	157.508	153.908	166.341	142.108	157.414	149.036	141.785	151.696	153.572
ENSMUSG00000007950.9	Abhd8	protein_coding	4079	68.017	62.8211	67.534	54.5752	56.6381	57.583	52.9213	52.8677	52.4773
ENSMUSG00000007987.12	Ift22	protein_coding	3608	11.9991	11.8012	10.9324	12.9065	12.044	11.0718	11.99	9.76976	11.4703
ENSMUSG00000007989.7	Fzd3	protein_coding	12804	9.18891	8.67435	7.08653	10.1715	10.2832	9.44265	9.11327	10.7937	10.3479
ENSMUSG00000008028.15	1700008O03Rik	protein_coding	3675	0.761818	0.703249	0.447278	0.905089	0.730724	0.643797	0.613571	0.597441	0.545733
ENSMUSG00000008035.12	Mid1ip1	protein_coding	2128	135.11	130.072	132.618	100.214	104.435	105.317	102.019	98.5242	97.4032
ENSMUSG00000008036.11	Ap2s1	protein_coding	1472	146.219	156.612	154.561	148.549	143.901	144.984	137.311	121.224	146.023
ENSMUSG00000008090.14	Fgfrl1	protein_coding	2782	1.64453	1.07995	1.56829	1.94409	1.28704	1.33114	1.79423	1.43494	1.73934
ENSMUSG00000008129.14	4930432K21Rik	protein_coding	2406	0.368954	0.241687	0.324344	0.22479	0.744087	0.342037	1.08241	0.265469	0.370476
ENSMUSG00000008136.14	Fhl2	protein_coding	1897	0.28797	0.170298	0	0.256595	0.0857945	0.253057	0.152538	0.210437	0.23494
ENSMUSG00000008140.18	Emc10	protein_coding	2917	104.195	103.041	108.761	88.0334	94.962	94.8859	89.4035	78.2798	84.5353
ENSMUSG00000008153.12	Clstn3	protein_coding	5867	9.88135	9.59199	9.32282	9.21844	10.472	10.1225	9.16133	10.9819	8.69248
ENSMUSG00000008167.14	Fbxw9	protein_coding	3383	11.697	10.447	12.1209	12.0543	12.1475	13.5413	13.1439	13.2044	12.4276
ENSMUSG00000008193.13	Spib	protein_coding	2868	0.0952369	0.090113	0.24736	0.188579	0.0851214	0.0717347	0.151341	0.222705	0
ENSMUSG00000008200.15	Fnbp4	protein_coding	6583	27.2082	22.6723	20.7128	30.2259	32.0906	29.9503	27.1321	32.6006	28.2124
ENSMUSG00000008206.16	Cers4	protein_coding	12264	22.3635	22.1376	21.4061	28.1823	29.2022	30.5203	28.989	29.3866	27.9512
ENSMUSG00000008226.14	Scrn3	protein_coding	4815	10.615	10.0976	8.54556	12.148	11.9149	13.5305	12.9884	14.6166	12.3768
ENSMUSG00000008301.11	Phax	protein_coding	2223	58.6242	63.1433	59.6775	73.3414	73.1213	66.4189	62.9365	60.3378	61.306
ENSMUSG00000008305.18	Tle1	protein_coding	8711	4.43683	4.4058	4.12904	3.01125	3.72736	3.66077	3.69554	3.657	3.20866
ENSMUSG00000008307.11	1700109H08Rik	protein_coding	3062	2.63149	2.01514	1.65657	2.90559	2.7772	2.51962	2.36255	2.50314	2.82788
ENSMUSG00000008318.10	Relt	protein_coding	3280	16.5508	13.7101	14.4914	13.4552	14.8114	15.8692	14.0051	13.9233	12.4426
ENSMUSG00000008333.12	Snrpb2	protein_coding	2857	59.2742	60.9248	57.1119	61.8082	59.0739	59.0489	62.5927	60.5576	57.117
ENSMUSG00000008348.9	Ubc	protein_coding	2893	16.7113	13.8691	17.2391	18.4613	14.8238	16.6883	15.5535	11.9774	13.4688
ENSMUSG00000008373.16	Prpf31	protein_coding	5439	29.1959	29.2169	29.2171	30.0801	29.6239	29.7501	29.5869	29.5051	29.4172
ENSMUSG00000008384.8	Sertad1	protein_coding	1344	39.5788	43.1221	45.395	34.4467	34.2094	36.5853	38.3774	30.237	38.9877
ENSMUSG00000008393.9	Carhsp1	protein_coding	2858	104.387	103.224	97.1059	104.706	107.885	106.611	108.588	109.172	97.7979
ENSMUSG00000008398.16	Elk3	protein_coding	4550	35.8833	36.6721	34.1305	33.3304	35.7608	34.455	34.7556	35.3138	32.5551
ENSMUSG00000008429.8	Herpud2	protein_coding	5857	19.3068	18.1577	16.4609	15.2179	16.3252	15.28	15.7972	16.5214	15.534
ENSMUSG00000008435.15	Rdh13	protein_coding	6595	14.066	12.932	12.2953	12.8589	12.7956	13.6481	12.5157	13.1654	12.6034
ENSMUSG00000008438.3	Adam21	protein_coding	2911	0.0469151	0	0	0	0.111819	0.0942334	0	0.164562	0.0218718
ENSMUSG00000008450.8	Nutf2	protein_coding	2034	157.418	148.456	150.884	156.218	176.915	164.669	146.71	136.913	155.666
ENSMUSG00000008461.6	Fut1	protein_coding	2786	0.12255	0.231913	0.0509281	0.427086	0.350507	0.196923	0.181762	0.22926	0.319944
ENSMUSG00000008475.13	Arpc5	protein_coding	2276	270.619	262.844	252.009	257.852	252.709	263.948	261.172	261.444	234.73
ENSMUSG00000008482.9	Rnf151	protein_coding	1195	0.485708	0.648814	0	0.226295	0	0.344327	0.242146	0.200435	0.426235
ENSMUSG00000008489.18	Elavl2	protein_coding	8313	14.1695	13.003	11.8537	16.9417	17.2287	18.2315	18.4573	20.5338	16.9186
ENSMUSG00000008496.19	Pou2f2	protein_coding	8243	4.05501	3.28032	3.14135	4.00566	3.80571	3.47759	3.87902	4.53779	3.42559
ENSMUSG00000008540.11	Mgst1	protein_coding	2013	1.18727	1.38017	0.845817	0.698559	0.727655	2.38474	0.646866	0.793243	1.01212
ENSMUSG00000008575.17	Nfib	protein_coding	14957	14.3126	13.6635	12.4412	15.773	15.9466	16.8087	16.0285	18.2452	14.9967
ENSMUSG00000008590.4	Htr3b	protein_coding	2411	13.0282	11.2285	10.7989	11.0368	10.6994	11.2638	11.2517	11.8551	11.2497
ENSMUSG00000008601.12	Rab25	protein_coding	1673	0.244895	0.926877	1.29334	0.711214	1.3133	0.98379	0.735087	1.33623	0.761134
ENSMUSG00000008604.11	Ubqln4	protein_coding	4147	68.3178	64.3773	66.3069	58.3362	61.2823	57.6144	54.5655	62.3972	51.9392
ENSMUSG00000008658.16	Rbfox1	protein_coding	4400	1.44329	1.29222	1.19313	1.59795	1.79397	1.88591	1.75921	2.08672	1.56278
ENSMUSG00000008668.15	Rps18	protein_coding	2451	988.766	1025.09	1074.85	920.982	961.025	1004.5	978.524	844.41	971.113
ENSMUSG00000008682.13	Rpl10	protein_coding	2053	2893.26	3012.75	3041.59	2623.8	2553.3	2747.21	2798.6	2450.87	2579.49
ENSMUSG00000008683.16	Rps15a	protein_coding	6270	287.831	312.668	310.089	295.084	264.712	310.943	308.829	290.289	294.603
ENSMUSG00000008690.15	Ncaph2	protein_coding	4198	207.682	197.717	203.587	199.959	210.428	207.513	207.916	197.302	191.095
ENSMUSG00000008730.17	Hipk1	protein_coding	10914	35.6315	31.5537	28.1782	29.1831	30.1749	32.2125	30.4868	34.6785	29.7139
ENSMUSG00000008734.9	Gprc5b	protein_coding	4630	1.41584	1.45828	1.47095	1.08052	2.00364	1.45155	1.49213	1.74165	1.56766
ENSMUSG00000008763.16	Man1a2	protein_coding	7969	24.1641	21.21	18.6593	21.8741	22.3225	22.1853	20.6248	23.414	19.6304
ENSMUSG00000008822.15	Acyp1	protein_coding	1380	40.872	44.0104	45.7016	50.7925	43.607	51.1853	55.7237	54.4994	48.6975
ENSMUSG00000008855.17	Hdac5	protein_coding	8780	19.3189	17.746	17.0691	17.8239	18.7128	18.0741	16.5116	18.3095	16.9614
ENSMUSG00000008859.8	Rala	protein_coding	2899	64.4455	63.4744	62.28	59.271	55.7759	54.9053	61.0745	58.799	58.947
ENSMUSG00000008874.3	Clec3a	protein_coding	591	0	0	0	0	0	0	0.122405	0	0.215462
ENSMUSG00000008892.12	Vdac3	protein_coding	5420	308.151	304.327	301.677	303.223	307.518	312.55	322.105	303.207	294.815
ENSMUSG00000008932.10	Slc1a7	protein_coding	3360	2.52004	2.01909	2.28031	4.37827	4.60162	3.67384	5.01652	4.75237	3.60032
ENSMUSG00000008958.14	Vps72	protein_coding	3639	41.9204	38.9903	42.207	36.8738	40.0954	37.0312	38.6655	37.1884	35.1675
ENSMUSG00000008976.16	Gabpa	protein_coding	5687	34.4006	29.4482	25.6352	37.0042	37.447	37.4426	36.0434	39.4426	35.7361
ENSMUSG00000008999.7	Bmp7	protein_coding	4019	0.033981	0	0.0353037	0.0269144	0	0.0341271	0.0359996	0	0.0950518
ENSMUSG00000009013.5	Dynll1	protein_coding	3890	154.176	161.295	166.488	151.75	142.523	134.512	158.555	130.987	152.609
ENSMUSG00000009030.14	Pdcl	protein_coding	3751	30.3832	24.959	23.6035	23.5962	25.4693	25.8517	23.7602	28.3303	25.8851
ENSMUSG00000009035.15	Tmem184b	protein_coding	4702	44.802	40.935	40.5108	39.3384	40.8438	41.6983	36.6629	41.8217	36.154
ENSMUSG00000009070.14	Rsph14	protein_coding	3012	0.0906838	0.214512	0.14132	0.0359127	0.0810519	0.0910735	0.288212	0.0795218	0.0845536
ENSMUSG00000009073.16	Nf2	protein_coding	6825	50.5458	48.0346	42.3786	45.8273	47.216	45.2567	44.6766	50.5009	44.7501
ENSMUSG00000009075.2	Cabp7	protein_coding	2628	5.48254	4.76961	6.68126	4.69227	5.49629	5.33648	5.38155	4.95202	5.59647
ENSMUSG00000009076.10	Zmat5	protein_coding	1248	47.4383	46.2321	53.3493	47.2373	45.7414	48.6038	49.1839	44.654	50.3025
ENSMUSG00000009079.16	Ewsr1	protein_coding	5907	142.72	133.138	122.85	154.521	148.666	157.601	149.881	155.078	142.465
ENSMUSG00000009090.17	Ap1b1	protein_coding	4957	40.5825	36.3918	35.4357	34.9144	35.443	32.1057	32.7094	36.4651	31.7766
ENSMUSG00000009092.5	Derl3	protein_coding	1993	0.274099	0.129676	0.249172	0.651294	0.40831	0.378506	0.0725953	0.440662	0.127785
ENSMUSG00000009093.7	Gstt4	protein_coding	989	0	0	0	0	0.164562	0	0.292583	0	0
ENSMUSG00000009097.10	Tbx1	protein_coding	3517	22.8328	22.8903	22.9752	21.8522	25.4749	22.385	22.6259	22.4741	18.954
ENSMUSG00000009108.15	Gnat2	protein_coding	2995	9.43905	8.39188	7.57987	9.87788	9.02065	9.62845	9.81859	9.86336	9.70445
ENSMUSG00000009112.4	Bcl2l13	protein_coding	9089	22.3584	21.71	18.5767	18.295	20.0777	20.1231	18.9349	20.2872	17.5546
ENSMUSG00000009114.17	2610028H24Rik	protein_coding	1705	0.500622	0.53053	0.790566	0.872332	0.835238	0.643551	0.530361	0.561923	0.29874
ENSMUSG00000009115.5	Spatc1l	protein_coding	1332	0.10253	0.169774	0.159781	0.284228	0.183279	0.48911	0.244396	0.20979	0.310696
ENSMUSG00000009145.6	Dqx1	protein_coding	3419	3.78473	3.68504	3.6623	3.43269	4.56982	4.19213	4.54909	5.19578	4.25514
ENSMUSG00000009207.15	Lnpk	protein_coding	9154	13.0766	12.7119	11.6016	16.7323	15.3969	17.2832	15.9634	17.906	16.5606
ENSMUSG00000009210.10	Prr29	protein_coding	1724	1.01001	1.08684	1.04933	1.55289	0.802432	0.497233	0.755302	1.43564	0.960203
ENSMUSG00000009214.9	Mymk	protein_coding	1511	0.0903837	0.256563	0.0939019	0.143176	0.323135	0	0.383011	0.211356	0.0842738
ENSMUSG00000009216.7	Fam163b	protein_coding	2959	0.276924	0.567721	0.431555	0.109668	0.330015	0.463524	0.733435	0.269821	0.301238
ENSMUSG00000009246.14	Trpm5	protein_coding	6398	0.394895	0.777594	0.643121	0.600188	0.476962	0.66992	0.570996	0.736254	0.54235
ENSMUSG00000009248.6	Ascl2	protein_coding	1623	0.0841465	0.358287	0.393399	0.983053	1.00279	1.09861	0.646301	1.59877	1.883
ENSMUSG00000009281.6	Rarres2	protein_coding	2656	5.68184	5.40047	5.18182	3.35992	3.9677	3.75683	3.97659	3.93789	4.05122
ENSMUSG00000009291.13	Pttg1ip	protein_coding	3877	61.0636	60.5947	61.0983	52.1734	55.685	54.4983	54.6337	56.2469	54.5546
ENSMUSG00000009292.18	Trpm2	protein_coding	12459	6.90758	6.03726	5.2642	6.62363	6.8189	6.51437	6.16732	7.63538	6.39039
ENSMUSG00000009293.17	Ube2g2	protein_coding	2431	88.0926	78.3473	82.5917	77.6673	82.7261	86.106	82.6225	78.581	75.8867
ENSMUSG00000009376.15	Met	protein_coding	7679	0	0	0	0	0	0.0178613	0	0	0
ENSMUSG00000009378.4	Slc16a12	protein_coding	4170	8.77715	7.59218	7.04325	9.76635	12.5479	11.2653	12.6814	12.5217	11.1917
ENSMUSG00000009394.13	Syn2	protein_coding	7031	82.0565	78.8133	72.4312	79.2461	82.6376	81.1314	82.0179	89.6794	83.1924
ENSMUSG00000009406.13	Elk1	protein_coding	5381	12.2585	9.49173	9.43971	8.1162	9.07371	8.43051	7.77725	8.62051	8.19377
ENSMUSG00000009418.16	Nav1	protein_coding	18814	24.9327	22.9988	21.8628	23.3138	24.053	24.2124	21.3075	24.9611	20.4976
ENSMUSG00000009470.17	Tnpo1	protein_coding	11212	67.8707	61.2744	54.2006	82.931	86.747	91.7233	81.2516	98.162	78.9728
ENSMUSG00000009487.10	Otog	protein_coding	10349	1.18768	0.992671	0.630664	2.28379	2.49263	2.0211	1.85938	2.05984	2.07944
ENSMUSG00000009535.13	Rnmt	protein_coding	7339	27.2618	23.1628	23.3689	33.0766	32.8542	33.593	31.5723	37.0642	32.4374
ENSMUSG00000009545.14	Kcnq1	protein_coding	4093	0.125125	0.0315715	0.0346655	0	0.119291	0.0335101	0.212092	0.0975322	0.0311111
ENSMUSG00000009549.14	Srp14	protein_coding	1195	226.169	230.058	242.868	237.701	204.972	227.542	219.748	217.806	219.032
ENSMUSG00000009551.2	6330409D20Rik	protein_coding	1431	0.763493	1.39968	0.644485	1.15275	0.852999	0.862621	1.31438	0.781103	1.02333
ENSMUSG00000009555.16	Cdk9	protein_coding	4611	49.4378	45.9582	46.7978	42.4451	44.2825	45.6322	43.2175	44.4421	45.8082
ENSMUSG00000009563.16	Tor2a	protein_coding	3050	45.3927	47.5156	47.1479	40.3063	46.8379	44.9582	40.2264	41.1372	40.1114
ENSMUSG00000009566.12	Fpgs	protein_coding	3802	33.0379	33.7075	31.3104	35.0867	35.3907	32.747	31.8039	33.2001	32.5713
ENSMUSG00000009569.14	Mrtfb	protein_coding	8990	6.25122	5.96161	5.78038	5.27309	5.71171	5.50381	5.76154	6.34545	5.47807
ENSMUSG00000009575.14	Cbx5	protein_coding	9006	99.0912	84.5554	72.9831	92.9214	96.4387	97.6134	97.2983	114.334	96.5638
ENSMUSG00000009585.18	Apobec3	protein_coding	9454	9.45472	9.24333	10.0479	9.88843	9.68353	8.51608	10.3722	11.0208	9.52609
ENSMUSG00000009596.9	Taf7l	protein_coding	2245	0.669161	0.34536	0.505606	1.3491	1.37741	0.977509	1.8045	1.0669	1.07769
ENSMUSG00000009614.16	Sardh	protein_coding	5432	48.6115	43.5934	43.8953	36.1775	40.0139	40.0714	37.1228	40.5593	35.3156
ENSMUSG00000009621.18	Vav2	protein_coding	6915	28.6174	26.1154	26.2843	26.092	24.2187	23.9999	24.0091	26.4632	23.7182
ENSMUSG00000009628.14	Tex15	protein_coding	9622	0	0	0	0.0337256	0	0	0.0150366	0	0
ENSMUSG00000009630.10	Ppp2cb	protein_coding	1469	322.784	327.19	326.704	299.987	308.941	302.557	307.782	277.863	287.789
ENSMUSG00000009633.3	G0s2	protein_coding	871	8.46701	11.7205	11.2401	17.014	21.1148	16.062	21.4283	22.0912	18.4208
ENSMUSG00000009640.11	Dmap1	protein_coding	2636	34.1165	35.0507	34.072	34.9826	35.3165	34.9656	36.8567	34.8618	32.1484
ENSMUSG00000009646.13	Pla2g12b	protein_coding	1182	0	0.109325	0	0.0915136	0.137692	0.116038	0	0	0.323192
ENSMUSG00000009647.13	Mcu	protein_coding	6936	10.6572	10.3819	9.44575	9.86794	10.7704	10.4014	10.1795	10.8606	10.7813
ENSMUSG00000009654.4	Oit3	protein_coding	2788	1.22462	1.7381	1.01783	1.78471	2.59773	1.42667	1.19358	1.43185	1.46155
ENSMUSG00000009670.11	Tex11	protein_coding	3624	0	0	0	0	0	0	0	0	0.0351373
ENSMUSG00000009681.10	Bcr	protein_coding	8191	24.5345	21.5896	20.8039	20.5285	21.0717	20.2696	18.5203	21.8729	18.803
ENSMUSG00000009687.14	Fxyd5	protein_coding	4192	10.2216	9.91052	8.84248	8.56038	9.58964	8.86676	9.57761	8.31348	8.32313
ENSMUSG00000009731.4	Kcnd1	protein_coding	5287	2.77686	2.83521	2.10668	2.49605	2.52424	2.38669	2.16873	2.46149	1.93885
ENSMUSG00000009733.9	Tfcp2	protein_coding	8063	13.5926	13.5424	11.8693	11.4904	11.7578	12.2562	12.8838	13.1994	12.1526
ENSMUSG00000009734.18	Pou6f2	protein_coding	6985	0.0195519	0.0184999	0	0	0	0	0	0	0
ENSMUSG00000009739.17	Pou6f1	protein_coding	6949	8.16589	7.59637	6.70736	9.26964	9.21614	9.51353	9.28599	10.6966	9.13482
ENSMUSG00000009741.15	Ubp1	protein_coding	4757	59.8946	54.8046	53.3749	59.5874	61.541	60.3899	59.1564	67.0423	59.2588
ENSMUSG00000009772.15	Nuak2	protein_coding	3920	0	0.0659296	0.054293	0	0	0.0699779	0.0369088	0.0407346	0.0324841
ENSMUSG00000009828.15	Cilk1	protein_coding	11524	5.07811	4.9731	4.39545	3.98923	3.6084	3.41583	3.62836	5.32774	3.85085
ENSMUSG00000009863.14	Sdhb	protein_coding	2239	443.943	447.472	463.901	434.633	435.847	454.565	462.027	425.819	438.53
ENSMUSG00000009876.13	Cox4i2	protein_coding	788	38.6486	41.9808	42.0436	30.1995	31.1873	34.6373	42.8722	39.312	38.4599
ENSMUSG00000009894.15	Snap47	protein_coding	2651	122.107	119.656	128.358	124.613	132.24	133.897	133.44	121.958	129.595
ENSMUSG00000009905.5	Kdsr	protein_coding	8147	21.063	20.5007	18.9483	18.7474	20.6961	19.6046	20.4495	23.118	18.5216
ENSMUSG00000009907.17	Vps4b	protein_coding	8905	28.5332	25.3873	24.6089	32.6329	33.2541	31.7517	31.9422	35.3609	32.1097
ENSMUSG00000009927.9	Rps25	protein_coding	2691	1096.15	1133.74	1148	1107.5	1014.07	1102.71	1157.26	1016.81	1070.59
ENSMUSG00000009995.17	Taz	protein_coding	5364	23.9137	23.2173	23.2509	27.0927	28.0508	29.5971	29.4274	30.833	28.4041
ENSMUSG00000010021.13	Kif19a	protein_coding	4068	0.134287	0.063531	0.069757	0.0797707	0.20004	0.08429	0.213396	0.0392527	0.234767
ENSMUSG00000010025.19	Aldh3a2	protein_coding	5619	37.6606	33.5071	33.4955	38.5301	38.885	41.0811	37.3743	39.9697	34.6502
ENSMUSG00000010044.12	Zmynd10	protein_coding	2129	1.10654	1.33531	1.1996	1.70205	1.70091	1.37962	1.07034	1.18129	0.927071
ENSMUSG00000010045.2	Tmem115	protein_coding	2194	32.3684	27.8587	30.217	25.4893	29.6351	30.8821	27.1362	30.4221	25.1019
ENSMUSG00000010047.12	Hyal2	protein_coding	3293	25.0495	22.0733	24.8397	21.2856	22.7843	21.0129	19.4199	19.5175	20.398
ENSMUSG00000010048.10	Ifrd2	protein_coding	2637	53.7967	54.6388	58.016	50.0954	51.7665	52.1034	50.4907	50.2746	48.4579
ENSMUSG00000010051.15	Hyal1	protein_coding	3777	1.37094	1.47115	0.892186	1.21715	1.58357	1.1742	1.44931	1.42684	1.42998
ENSMUSG00000010054.4	Tusc2	protein_coding	1785	23.718	22.6953	24.7406	29.8753	24.504	26.8743	20.5676	23.4152	22.3109
ENSMUSG00000010057.8	Nprl2	protein_coding	2013	24.9835	25.3565	25.8855	28.9096	28.136	25.6871	28.498	26.8116	25.4296
ENSMUSG00000010064.15	Slc38a3	protein_coding	5277	3.49383	3.94253	3.65671	3.66918	3.67017	4.5355	4.24972	3.964	3.93331
ENSMUSG00000010066.15	Cacna2d2	protein_coding	7947	0.326516	0.260168	0.26781	0.299449	0.430074	0.362438	0.518868	0.361676	0.288421
ENSMUSG00000010067.13	Rassf1	protein_coding	5845	15.275	15.3209	15.5358	17.9511	20.1735	17.8671	17.8099	17.211	17.69
ENSMUSG00000010080.15	Epn3	protein_coding	4067	0.142715	0.317733	0.209322	0.365706	0.54024	0.370967	0.43579	0.588935	0.140895
ENSMUSG00000010086.17	Rnf112	protein_coding	3923	6.66661	6.90085	6.23892	7.84454	7.50909	6.50297	7.50519	8.03894	7.09235
ENSMUSG00000010095.13	Slc3a2	protein_coding	3529	662.957	643.803	660.921	597.811	615.036	613.124	576.311	567.318	563.115
ENSMUSG00000010097.15	Nxf1	protein_coding	4427	115.345	110.679	104.956	119.873	118.388	117.754	119.427	127.83	114.912
ENSMUSG00000010110.17	Stx5a	protein_coding	5808	17.3181	17.5934	15.6104	16.231	17.2896	17.9711	17.3504	16.8189	16.3886
ENSMUSG00000010122.14	Slc47a1	protein_coding	3383	86.4915	87.5486	80.1279	98.8806	97.4685	99.837	92.9337	102.992	94.2141
ENSMUSG00000010136.14	Pifo	protein_coding	1127	0	0	0	0	0.144412	0	0	0	0
ENSMUSG00000010142.12	Tnfrsf13b	protein_coding	2836	4.1414	4.48814	4.40266	4.61511	4.13193	4.35265	5.3057	5.34893	4.288
ENSMUSG00000010154.7	Spire2	protein_coding	2510	68.4753	69.4633	71.3386	55.7222	54.4669	51.8846	51.5323	52.389	51.899
ENSMUSG00000010175.13	Prox1	protein_coding	8390	0.0162777	0.0616077	0.0507339	0.103141	0.155187	0.0326953	0.0689785	0.0190322	0.0607093
ENSMUSG00000010205.11	Raver1	protein_coding	3470	37.0679	34.2109	34.5259	28.2113	27.0792	30.0648	29.9284	30.4922	26.9062
ENSMUSG00000010277.7	2610507B11Rik	protein_coding	8798	35.3493	30.2272	30.8027	33.7921	33.8204	33.763	33.7121	37.0841	31.3966
ENSMUSG00000010290.7	AI597479	protein_coding	3458	75.8282	65.5452	58.9823	65.9869	65.6327	68.1222	70.0191	79.1703	67.2776
ENSMUSG00000010307.7	Tmem86a	protein_coding	1887	21.4951	22.3588	23.2717	21.8115	20.6567	20.8606	23.347	23.1861	21.5941
ENSMUSG00000010311.15	Optc	protein_coding	2575	11.1112	10.0367	12.0672	8.04442	9.25949	7.16411	7.5291	8.15452	7.36828
ENSMUSG00000010342.16	Tex14	protein_coding	5014	0.0953319	0.154633	0.0282979	0.151014	0.0649191	0.191483	0	0.0955404	0
ENSMUSG00000010358.13	Ifi35	protein_coding	1727	47.3289	48.2619	50.116	60.0818	56.5203	60.2195	58.4342	58.6433	63.4845
ENSMUSG00000010362.9	Rdm1	protein_coding	1575	19.4666	18.8295	23.3774	16.4142	18.3936	20.7259	20.1637	16.3228	18.8783
ENSMUSG00000010376.15	Nedd8	protein_coding	1261	103.727	110.956	103.77	111.343	111.803	108.551	111.237	100.892	106.359
ENSMUSG00000010392.8	Gosr1	protein_coding	4289	35.4559	33.0211	30.8649	39.1164	37.3772	38.0867	36.7862	38.1981	33.8607
ENSMUSG00000010406.12	Mrpl52	protein_coding	1109	81.1537	81.4483	84.3126	82.7606	76.8267	83.0485	81.8649	73.7205	88.1834
ENSMUSG00000010453.12	Kansl3	protein_coding	6742	41.3031	38.7216	37.4392	42.1398	43.259	44.283	41.1332	45.5094	38.7566
ENSMUSG00000010461.15	Eya4	protein_coding	9419	0	0	0.0150638	0	0	0	0	0	0
ENSMUSG00000010476.14	Ebf3	protein_coding	9227	13.8797	12.8914	12.0096	10.4072	10.0364	11.011	10.6665	11.8414	10.0986
ENSMUSG00000010492.10	Uckl1os	antisense	2522	4.33211	4.36368	4.9134	4.41769	5.23782	4.95793	4.48418	5.42924	4.21598
ENSMUSG00000010505.16	Myt1	protein_coding	7191	24.0911	20.5127	18.9664	21.8339	21.6709	20.8567	20.2608	24.3816	21.2849
ENSMUSG00000010517.7	Faf1	protein_coding	5093	31.8564	30.6119	31.9821	27.4989	31.972	30.3506	28.1382	28.4683	28.2653
ENSMUSG00000010529.6	Gm266	protein_coding	1215	0	0.106356	0	0.178056	0.401857	0.225772	0	0	0.104805
ENSMUSG00000010538.14	Tsacc	protein_coding	1112	3.31599	4.12534	3.12608	4.54758	4.20785	2.6827	4.05488	4.23611	4.78089
ENSMUSG00000010554.14	Mettl16	protein_coding	13817	5.11012	5.37295	5.00097	5.31764	5.51263	5.09238	5.41891	6.11931	5.12411
ENSMUSG00000010592.9	Dazl	protein_coding	3820	1.28704	0.710383	0.724286	1.72731	1.95984	2.72877	2.00737	2.38266	2.16674
ENSMUSG00000010601.14	Apol7a	protein_coding	3029	3.31392	3.42359	2.83397	4.57103	5.66865	5.32054	5.11093	6.06245	5.33902
ENSMUSG00000010607.8	Pigyl	protein_coding	777	43.1504	42.4919	46.017	41.973	42.835	43.2476	45.7137	28.5656	41.1348
ENSMUSG00000010608.15	Rbm25	protein_coding	17376	19.9046	17.7163	14.5906	26.7305	26.1325	26.226	24.0721	29.9078	25.0081
ENSMUSG00000010609.15	Psen2	protein_coding	4332	15.1481	13.0505	14.5096	14.7696	14.9715	15.1658	14.9959	14.5599	15.4763
ENSMUSG00000010651.4	Acaa1b	protein_coding	1962	0.313233	0.329312	0.542377	0.59267	0.725832	2.25449	0.663681	0.427278	0.79505
ENSMUSG00000010660.3	Plcd1	protein_coding	3093	1.23633	1.81738	2.5689	1.20654	1.47335	2.03983	1.73076	1.41972	1.68796
ENSMUSG00000010663.5	Fads1	protein_coding	4812	67.327	64.6245	61.9644	61.8792	65.7418	62.1295	60.4647	61.2985	59.6995
ENSMUSG00000010721.15	Lmbr1	protein_coding	5850	8.80116	7.44407	7.82797	9.45787	10.3076	10.0464	10.845	11.2595	9.45782
ENSMUSG00000010751.15	Tnfrsf22	protein_coding	4217	7.91826	8.01318	7.53673	7.94531	8.74161	8.60279	8.69741	8.84165	7.15652
ENSMUSG00000010755.17	Cars	protein_coding	6583	61.4336	56.9604	55.5322	57.4777	58.773	56.8639	54.385	56.3718	56.5166
ENSMUSG00000010760.5	Phlda2	protein_coding	1121	1.34011	0.461096	1.01257	0.771947	1.74222	1.10117	0.516262	0.71222	1.13593
ENSMUSG00000010796.11	Asz1	protein_coding	2829	115.956	110.3	98.4774	118.541	123.948	128.721	125.504	131.274	119.697
ENSMUSG00000010797.6	Wnt2	protein_coding	2255	0.847883	0.18624	0.597745	1.0673	0.46913	0.912351	0.513286	1.2569	0.77645
ENSMUSG00000010803.13	Gabra1	protein_coding	7326	0	0	0	0	0	0.0187219	0	0	0
ENSMUSG00000010825.17	Grid2ip	protein_coding	6773	3.62274	2.93025	3.22956	5.19046	5.1183	5.95365	5.14815	6.33014	5.01981
ENSMUSG00000010830.8	Kdelr3	protein_coding	1411	14.2522	14.1036	15.6869	13.8565	11.7941	13.7303	14.6631	14.344	13.8303
ENSMUSG00000010841.13	Cfap97d1	protein_coding	798	0.17114	0	0	0.0677751	0.20395	0	0.181306	0	0
ENSMUSG00000010911.12	Apip	protein_coding	1000	37.2835	40.5111	40.0827	44.133	42.4783	41.147	44.0558	42.0756	43.6768
ENSMUSG00000010914.10	Pdhx	protein_coding	3930	31.4145	34.4099	32.9984	30.1525	31.5358	31.6717	28.145	28.8683	26.877
ENSMUSG00000010936.11	Vac14	protein_coding	6960	26.8823	24.7815	26.257	23.4211	25.4826	25.5001	21.1931	23.43	21.5934
ENSMUSG00000011008.13	Mcoln2	protein_coding	3288	0.249215	0.412662	0.539408	0.592167	0.86623	0.667429	0.572041	0.971288	0.561556
ENSMUSG00000011034.6	Slc5a1	protein_coding	4104	0.199663	0.251895	0.103718	0.26357	0.0793139	0.133681	0.141016	0.0778167	0.0620554
ENSMUSG00000011096.17	Akt1s1	protein_coding	3072	65.6175	68.4073	69.6381	65.0529	67.0982	62.1045	59.9546	59.3081	61.1196
ENSMUSG00000011114.18	Tbrg1	protein_coding	3901	111.022	108.419	113.189	114.893	116.526	112.58	109.235	107.582	106.373
ENSMUSG00000011118.4	Panx3	protein_coding	3434	0.0397699	0.150521	0.0413179	0.0314995	0	0.119822	0	0	0.0741629
ENSMUSG00000011148.14	Adssl1	protein_coding	2090	15.552	15.8591	14.1546	18.0109	15.5744	18.293	15.3336	16.3882	17.151
ENSMUSG00000011154.17	Cfap161	protein_coding	3188	0.0214193	0.0608008	0.0667593	0.330818	0.0510515	0.0860456	0.13615	0.100176	0.119828
ENSMUSG00000011158.8	Brf1	protein_coding	7788	7.38262	6.79876	6.43569	6.83349	7.61203	7.51122	6.28852	7.49396	6.22546
ENSMUSG00000011171.11	Vipr2	protein_coding	4463	0.0612009	0	0.0476874	0.181776	0	0.030732	0	0	0.0855956
ENSMUSG00000011179.8	Odc1	protein_coding	3405	413.72	399.81	390.071	417.222	442.06	432.255	428.438	423.679	414.044
ENSMUSG00000011254.16	Thg1l	protein_coding	3015	16.6239	16.5653	17.3416	15.8756	17.5708	17.446	17.7314	16.8418	17.4429
ENSMUSG00000011256.16	Adam19	protein_coding	7115	40.2912	36.4555	36.5566	31.047	31.1456	33.7639	31.1225	37.3503	28.2192
ENSMUSG00000011257.19	Pabpc4	protein_coding	4027	106.607	99.4114	91.6955	88.4263	91.2576	87.3621	84.7903	86.5213	81.2501
ENSMUSG00000011263.16	Exoc3l2	protein_coding	4016	1.32625	1.3836	1.58986	1.65647	1.8034	1.70763	1.58517	1.41151	1.80733
ENSMUSG00000011267.8	Zfp296	protein_coding	2037	2.66502	3.3939	3.65685	3.84991	3.89503	4.19146	4.06631	3.93908	2.8912
ENSMUSG00000011305.11	Plin5	protein_coding	2087	0.130877	0.185753	0.203957	0.31098	0.389919	0.295738	0.277302	0	0.244059
ENSMUSG00000011306.7	Sugp1	protein_coding	6109	24.021	22.5594	22.7728	24.2048	25.2027	26.2684	22.2269	23.5638	21.4592
ENSMUSG00000011349.5	Dmrtc2	protein_coding	1619	0	0.159632	0.0876379	0	0	0.0847169	0.0893653	0	0.0786521
ENSMUSG00000011350.15	Gm5893	processed_transcript	2087	0	0	0	0	0	0	0	0	0.0610147
ENSMUSG00000011382.8	Dhdh	protein_coding	7408	0.0138266	0	0	0	0.0219698	0.0231433	0.00976528	0	0
ENSMUSG00000011427.16	Zfp790	protein_coding	3658	6.19753	5.42252	5.17817	6.34289	6.00644	8.11767	6.32837	8.38122	7.39729
ENSMUSG00000011486.14	Slc25a41	protein_coding	1331	0	0.0970864	0.106601	0.0812691	0	0.103048	0.108702	0.23994	0.0956707
ENSMUSG00000011589.9	Fsd1	protein_coding	2493	51.1109	47.1948	47.1814	47.7389	49.7135	47.2319	44.8904	44.932	45.102
ENSMUSG00000011632.7	Pinlyp	protein_coding	843	1.78205	1.53288	1.59895	2.50213	2.31676	3.41672	1.37302	1.51535	3.05882
ENSMUSG00000011658.16	Fuz	protein_coding	5003	11.5128	11.1968	11.5071	10.7834	12.0255	10.2874	10.6639	11.4182	11.3008
ENSMUSG00000011751.16	Sptbn4	protein_coding	9563	9.39929	7.98601	7.96499	9.46935	11.068	10.0289	9.14065	11.0163	8.61857
ENSMUSG00000011752.7	Pgam1	protein_coding	1982	250.952	248.241	245.007	202.858	208.039	218.399	280.787	281.736	272.633
ENSMUSG00000011831.16	Evi5	protein_coding	8060	11.1831	10.353	8.72263	15.3195	15.7098	17.6423	14.1047	16.0076	13.9898
ENSMUSG00000011832.16	Evi5l	protein_coding	8524	11.6879	12.2112	9.84853	10.5633	11.2826	11.6416	9.75409	11.5863	9.43754
ENSMUSG00000011837.4	Snapc2	protein_coding	1769	81.2934	76.0065	86.9842	80.7141	87.3102	88.7758	85.0183	80.2461	77.4896
ENSMUSG00000011877.13	Git1	protein_coding	4838	74.8339	67.5424	69.3959	57.5333	61.3348	58.8473	54.8166	60.4493	53.2987
ENSMUSG00000011884.13	Gltp	protein_coding	1762	28.8331	28.8219	31.8881	27.8097	29.1882	29.2684	27.0971	25.3295	26.1613
ENSMUSG00000011958.17	Bnip2	protein_coding	3455	56.1003	51.0249	42.1243	52.0652	56.0211	51.9151	54.0517	55.0676	48.8988
ENSMUSG00000011960.12	Ccnt1	protein_coding	9157	21.8717	19.5308	18.462	25.0322	24.9851	24.6431	24.1585	26.1294	23.7458
ENSMUSG00000012017.4	Scarf2	protein_coding	3839	24.2617	22.99	24.1897	15.1166	15.3468	17.8815	14.6228	16.6792	16.8169
ENSMUSG00000012042.9	4930579F01Rik	protein_coding	2379	0	0	0	0	0	0	0	0	0.0535257
ENSMUSG00000012076.8	Brms1l	protein_coding	3455	23.124	22.9084	20.3486	26.0169	23.9771	26.3793	28.1408	28.4004	25.099
ENSMUSG00000012114.17	Med15	protein_coding	11642	13.115	12.7341	13.3147	11.6699	13.2074	12.2083	10.3336	11.5727	11.0782
ENSMUSG00000012117.13	Dhdds	protein_coding	3784	57.1687	59.6081	58.4566	51.1617	56.2149	52.9018	51.8471	55.2803	50.5616
ENSMUSG00000012123.17	Crybg2	protein_coding	7801	2.49908	2.08302	2.18713	2.45776	2.7487	2.63729	2.43425	2.35907	2.33831
ENSMUSG00000012126.16	Ubxn11	protein_coding	4742	17.6544	19.3547	18.0275	19.3721	20.2496	21.2156	21.3423	19.8505	19.7438
ENSMUSG00000012187.13	Mogat1	protein_coding	1558	0.0876571	0	0	0	0	0	0	0	0.0817315
ENSMUSG00000012211.13	Tex22	protein_coding	1270	0	0.10175	0	0	0	0	0.113923	0	0
ENSMUSG00000012282.2	Wnt8a	protein_coding	1746	0.0782187	0.0740103	0	0	0.0932143	0.0392774	0	0.0914546	0
ENSMUSG00000012296.16	Tjap1	protein_coding	4701	55.5169	53.8219	54.7653	53.3367	53.6622	55.3178	51.0743	56.2157	51.1816
ENSMUSG00000012396.12	Nanog	protein_coding	2242	0.670057	0.979828	0.885995	0.868441	0.979997	0.672937	1.48425	0.890275	0.96554
ENSMUSG00000012405.16	Rpl15	protein_coding	2473	891.473	952.875	971.972	907.661	807.065	872.606	873.696	787.035	867.472
ENSMUSG00000012422.14	Tmem167	protein_coding	10807	19.1643	19.6039	18.3479	20.1184	22.6425	22.4766	21.5511	21.2399	21.7159
ENSMUSG00000012428.9	Steap4	protein_coding	3155	0	0.0819157	0.0449717	0	0	0	0	0	0
ENSMUSG00000012429.9	Mplkip	protein_coding	4503	5.64112	5.74655	5.94735	4.22179	3.95766	5.01811	5.55853	5.32798	5.16081
ENSMUSG00000012443.4	Kif11	protein_coding	7461	22.1942	20.3246	16.9727	30.9241	31.0518	32.3865	26.7025	30.3158	27.7767
ENSMUSG00000012483.4	Rpa3	protein_coding	1136	195.958	197.359	198.403	171.204	156.09	177.241	183.655	168.289	157.295
ENSMUSG00000012519.14	Mlkl	protein_coding	2303	65.6163	63.4608	61.147	69.8426	73.9558	77.4522	68.6032	69.5089	75.3632
ENSMUSG00000012520.10	Phox2b	protein_coding	3645	55.0775	54.9858	53.9516	48.1048	48.4461	44.0256	45.1909	54.0808	46.3237
ENSMUSG00000012535.14	Tnpo3	protein_coding	13100	21.3247	19.7631	17.7736	21.9104	23.2792	23.1779	22.1027	23.6655	22.2549
ENSMUSG00000012609.19	Ttll5	protein_coding	15875	2.57654	2.74928	2.19867	2.35928	2.58353	2.56602	2.26479	2.42412	2.54475
ENSMUSG00000012640.16	Zfp715	protein_coding	5119	5.85604	4.94775	3.57555	8.52632	7.48743	8.98927	7.5747	8.39106	7.05221
ENSMUSG00000012705.16	Retn	protein_coding	1579	0.30272	0.450108	0	0	0.463828	0.456031	0.0916291	0.252818	0.604834
ENSMUSG00000012777.14	Acp4	protein_coding	1749	4.00183	3.95276	4.25901	4.42201	4.88536	4.21508	5.27359	5.08985	4.60498
ENSMUSG00000012819.15	Cdh23	protein_coding	16939	0.0120937	0.034329	0.0209407	0.0127716	0.072061	0.0364369	0.0213534	0.0801274	0.0150349
ENSMUSG00000012848.15	Rps5	protein_coding	1734	1885.26	1952.73	2136.96	1854.28	1939.56	1976.61	1962.83	1668.79	1904.63
ENSMUSG00000012889.8	Podnl1	protein_coding	3549	1.19292	1.31079	1.07944	1.47822	1.69677	1.50722	0.97841	1.2598	1.0764
ENSMUSG00000013033.16	Adgrl1	protein_coding	8587	41.8136	38.6786	37.0935	32.7277	35.1126	36.5919	33.2978	41.8198	34.8003
ENSMUSG00000013076.17	Amotl1	protein_coding	10064	1.35701	1.09782	0.930491	1.10706	1.43928	1.7717	1.68202	1.9595	1.7018
ENSMUSG00000013083.8	2200002J24Rik	protein_coding	616	0	0	0	0	0	0.111329	0	0	0
ENSMUSG00000013089.15	Etv5	protein_coding	4103	155.859	154.638	145.344	138.553	143.335	143.107	145.846	163.027	140.931
ENSMUSG00000013091.5	Tmem190	protein_coding	871	0.783983	0.890163	0.3258	0.620948	1.35471	0.15747	0.581387	1.09998	1.09648
ENSMUSG00000013150.15	Gfod2	protein_coding	4608	10.2472	8.9387	11.2542	8.99062	9.81882	8.84018	9.73341	9.92801	9.17451
ENSMUSG00000013155.10	Enkd1	protein_coding	3659	41.458	41.3376	41.8891	41.5131	41.3775	42.5733	39.2252	41.3383	41.5527
ENSMUSG00000013158.6	4933405L10Rik	protein_coding	1487	11.8247	8.64667	9.51789	9.49299	10.1515	10.5381	10.265	9.58401	9.03439
ENSMUSG00000013160.7	Atp6v0d1	protein_coding	1793	251.155	250.363	255.264	218.359	226.11	236.907	216.297	200.824	218.349
ENSMUSG00000013236.17	Ptprs	protein_coding	14990	13.9257	13.4394	12.7072	11.9156	13.2732	13.6036	12.866	15.4513	13.4983
ENSMUSG00000013275.9	Slc41a1	protein_coding	4912	14.3743	14.89	13.5473	13.0697	13.9989	13.9474	13.6965	14.7912	13.0915
ENSMUSG00000013338.16	Fer1l4	protein_coding	6896	0.0198042	0	0.0411502	0	0	0.0198893	0.0209806	0	0
ENSMUSG00000013367.5	Iglon5	protein_coding	2622	13.1778	14.7358	14.7459	12.4795	13.9972	12.5282	12.8018	14.9509	11.4857
ENSMUSG00000013415.9	Igf2bp1	protein_coding	9682	0	0	0	0	0	0.0141662	0	0	0
ENSMUSG00000013418.8	B4galnt2	protein_coding	1722	1.28877	2.04489	1.81271	2.79531	2.50461	2.03107	2.39457	3.17598	1.77474
ENSMUSG00000013419.7	Zfp651	protein_coding	7063	6.73374	6.00097	6.45848	6.19105	6.72853	7.42779	6.69333	6.88977	5.72416
ENSMUSG00000013465.19	Nelfb	protein_coding	3432	56.0684	47.3475	48.6182	47.2137	54.4641	48.7362	50.799	47.3642	48.234
ENSMUSG00000013483.14	Card14	protein_coding	4605	2.91378	1.80995	2.13368	2.38418	2.72137	2.60613	1.75944	2.32325	2.3919
ENSMUSG00000013495.15	Tmem175	protein_coding	5928	13.5925	12.8775	13.0086	14.5612	14.7501	14.8772	14.8819	14.5457	14.0645
ENSMUSG00000013523.13	Bcas1	protein_coding	3775	16.2708	17.4065	15.8799	21.3544	19.3147	16.5951	17.0936	17.8397	14.6818
ENSMUSG00000013539.14	Tango2	protein_coding	7910	9.78088	10.4881	10.0271	12.2938	11.7383	11.6869	11.1301	10.679	11.6632
ENSMUSG00000013562.12	4833413E03Rik	lincRNA	1373	0	0	0	0.157566	0	0	0.105377	0.1163	0.0927442
ENSMUSG00000013593.12	Ndufs2	protein_coding	2313	394.003	405.725	402.408	345.622	367.987	354.974	359.485	326.677	344.591
ENSMUSG00000013611.14	Snx31	protein_coding	2935	0	0	0	0.0368549	0	0	0	0	0.0433859
ENSMUSG00000013622.15	Atraid	protein_coding	2082	43.047	45.6498	42.2011	40.0569	42.6032	41.3216	47.8279	37.7533	41.4215
ENSMUSG00000013629.16	Cad	protein_coding	8183	26.2108	25.1401	23.5205	21.421	22.9321	20.5073	20.8104	23.7578	19.4749
ENSMUSG00000013643.13	Lypd8	protein_coding	1284	0	0	0	0	0.126754	0	0	0	0.198345
ENSMUSG00000013646.17	Sh3bp5l	protein_coding	6352	20.3393	18.0752	17.4453	17.0291	19.0117	18.1271	16.1948	18.3008	17.4909
ENSMUSG00000013662.6	Atad1	protein_coding	5995	69.8681	63.9536	58.837	80.5269	79.7065	82.7059	82.2964	84.5144	78.0382
ENSMUSG00000013663.7	Pten	protein_coding	11507	18.9776	17.3165	15.2773	20.3516	20.4589	20.9186	19.6711	21.8559	20.345
ENSMUSG00000013698.12	Pea15a	protein_coding	3861	87.0761	80.3078	83.7589	83.4312	85.6335	85.1235	86.3373	77.5549	79.4995
ENSMUSG00000013701.13	Timm23	protein_coding	1786	115.197	127.015	117.656	137.119	130.562	139.192	122.121	120.699	127.623
ENSMUSG00000013707.3	Tnfaip8l2	protein_coding	1122	0.54774	0.403099	0.758747	0.38563	0	0.916823	0.0644752	0.142317	0.0567459
ENSMUSG00000013736.16	Trnt1	protein_coding	4413	52.0918	47.1003	43.1396	71.2365	72.239	75.5015	67.5217	74.6023	68.4516
ENSMUSG00000013766.11	Ly6g6e	protein_coding	1273	0.134102	0.0761324	0.278644	0.0424859	0.0639247	0.161614	0.113655	0.031359	0.0500148
ENSMUSG00000013787.15	Ehmt2	protein_coding	5489	72.2036	70.6966	70.6068	59.8389	61.0654	65.0926	58.5622	63.0254	56.1061
ENSMUSG00000013822.7	Elof1	protein_coding	1702	35.2859	41.8529	42.3073	32.7463	35.7873	37.2306	36.5319	30.585	33.7049
ENSMUSG00000013833.15	Med16	protein_coding	4663	7.10233	5.99969	6.78544	6.53005	5.58446	5.7357	5.8177	5.61602	6.69049
ENSMUSG00000013846.10	St3gal1	protein_coding	6851	1.01665	1.8013	1.77072	0.442087	0.570143	0.320319	0.591316	1.04884	0.734176
ENSMUSG00000013858.14	Tmem259	protein_coding	4663	71.3308	70.6939	75.0126	59.6751	63.3836	62.3132	56.3619	63.5911	61.6003
ENSMUSG00000013878.18	Rnf170	protein_coding	6237	7.9704	7.47766	6.89296	9.30893	9.32883	10.1048	10.3171	11.4121	9.78461
ENSMUSG00000013921.15	Clip3	protein_coding	3935	73.9507	75.7599	68.7794	58.7577	57.8215	56.7449	59.3253	62.1676	52.9253
ENSMUSG00000013928.13	Thap8	protein_coding	2432	0.491359	0.544624	0.452144	0.711639	0.56883	0.719058	0.565165	0.229802	0.458144
ENSMUSG00000013936.12	Myl2	protein_coding	1950	0.857938	0.745512	0.891334	0.776599	1.14761	0.87921	0.76051	1.18736	0.734641
ENSMUSG00000013973.12	Dedd	protein_coding	5861	18.2858	16.5854	15.9171	16.7532	16.2377	16.5215	16.095	17.4909	16.0865
ENSMUSG00000013974.3	Mcemp1	protein_coding	1494	0.0914122	0.43247	0.0949704	0.144805	0.217874	0.504928	0.193685	0.534404	0.298315
ENSMUSG00000013997.10	Nit1	protein_coding	4932	42.768	43.1199	41.2539	42.6305	41.7358	43.2717	43.8198	43.4975	41.5272
ENSMUSG00000014030.15	Pax5	protein_coding	8853	3.22026	2.96672	3.32958	2.48338	2.74838	3.09079	2.83547	3.31877	2.50634
ENSMUSG00000014039.18	Prdm15	protein_coding	11349	2.96028	2.78393	2.48166	3.42169	2.78926	3.52892	3.2891	3.63356	2.79382
ENSMUSG00000014074.17	Rnf168	protein_coding	4462	28.1893	26.2817	24.0557	27.0302	27.0828	25.9205	24.157	28.1104	24.3859
ENSMUSG00000014075.15	Tctex1d2	protein_coding	2385	39.9402	37.4663	38.1931	38.0293	34.1882	35.1087	35.9128	39.6689	34.6241
ENSMUSG00000014077.13	Chp1	protein_coding	3499	80.97	74.9333	75.1905	74.3875	75.2828	76.6141	70.16	77.5125	69.2369
ENSMUSG00000014158.12	Trpv4	protein_coding	4076	0.0335058	0.0634063	0	0	0.139753	0.0336498	0.106488	0.117527	0.0937226
ENSMUSG00000014164.15	Klhl3	protein_coding	7322	1.32429	1.47365	1.29833	1.00458	1.53372	1.01154	1.482	1.23216	1.40868
ENSMUSG00000014177.10	Tvp23b	protein_coding	2235	83.8056	78.1981	71.9586	73.8793	75.6597	81.3428	81.0804	85.2697	78.8241
ENSMUSG00000014195.16	Dnajc7	protein_coding	8726	38.6108	37.1036	34.4674	38.2422	37.5826	37.7786	37.8452	39.0507	37.4272
ENSMUSG00000014198.15	Zfp385c	protein_coding	3101	1.72859	1.10428	1.17819	1.37784	0.931587	1.90188	1.0731	1.33882	0.913662
ENSMUSG00000014226.10	Cacybp	protein_coding	2390	421.938	393.803	370.803	451.12	452.982	456.692	452.813	450.477	445.762
ENSMUSG00000014232.14	Cluap1	protein_coding	2279	14.9864	16.5732	13.702	14.3755	14.9494	14.5342	14.1121	15.6712	14.674
ENSMUSG00000014243.5	Zswim7	protein_coding	732	25.0005	22.9493	30.6256	28.2245	28.5706	31.3849	31.1304	25.4135	27.8334
ENSMUSG00000014245.8	Pigl	protein_coding	2268	18.953	13.5176	14.6077	16.9193	17.6351	15.2094	17.256	20.0304	16.3243
ENSMUSG00000014294.4	Ndufa2	protein_coding	572	301.253	294.364	317.879	306.731	294.135	328.505	336.159	278.323	304.097
ENSMUSG00000014301.13	Pam16	protein_coding	2435	49.1455	49.1283	53.5349	48.3207	42.0415	47.7373	49.2871	47.0023	43.6269
ENSMUSG00000014303.13	Glis2	protein_coding	4373	24.2503	23.5439	23.9856	19.0217	19.9207	19.838	19.6858	20.6401	18.8983
ENSMUSG00000014313.15	Cox6c	protein_coding	3567	181.71	195.925	185.164	193.39	171.034	180.251	197.493	176.064	185.911
ENSMUSG00000014329.14	Bicc1	protein_coding	7441	0.0458842	0.0303909	0.0286022	0.0290738	0.0710851	0	0	0.0160946	0.0128347
ENSMUSG00000014349.7	Ube2z	protein_coding	3997	93.7059	85.5526	86.7218	74.4289	81.1827	80.9746	79.4902	81.9173	79.8131
ENSMUSG00000014351.12	Gip	protein_coding	687	0	0	0	0	0.236903	0	0	0	0
ENSMUSG00000014353.15	Tmem87b	protein_coding	8395	8.89046	8.52758	7.37738	10.0374	10.6918	10.9872	11.2885	11.5837	11.1866
ENSMUSG00000014355.10	Anapc1	protein_coding	16714	12.3504	11.7323	10.7768	12.8109	13.9538	13.6549	12.2098	14.426	12.7574
ENSMUSG00000014361.5	Mertk	protein_coding	4336	0	0.0298021	0	0	0	0	0	0.0368265	0
ENSMUSG00000014402.15	Tsg101	protein_coding	2730	134.294	128.843	130.01	125.444	124.687	121.055	126.266	121.866	113.648
ENSMUSG00000014418.16	Hps5	protein_coding	6497	14.1625	12.0431	11.0449	15.7043	15.1868	15.432	15.0595	15.2933	14.1165
ENSMUSG00000014426.9	Map3k4	protein_coding	10181	10.4027	10.2238	10.3338	9.55683	10.1111	9.44375	9.024	8.8223	9.21795
ENSMUSG00000014444.17	Piezo1	protein_coding	9935	23.9186	22.5374	20.8259	22.5538	24.9657	24.4183	21.3274	26.4191	21.2571
ENSMUSG00000014453.4	Blk	protein_coding	2698	0.303713	0.095791	0.315535	0.801847	0.36194	0.889638	0.348568	0.503068	0.589964
ENSMUSG00000014470.4	Rnf166	protein_coding	1985	86.2419	84.7592	85.4531	82.0669	88.0584	90.5511	85.3152	86.5569	81.278
ENSMUSG00000014496.8	Ankrd28	protein_coding	12233	20.1678	18.169	15.8727	24.2724	25.8437	24.8963	21.8922	27.0397	21.5942
ENSMUSG00000014498.9	Ankrd52	protein_coding	8401	25.303	22.8727	19.6632	20.9038	23.2088	22.4363	21.1142	25.4697	19.8752
ENSMUSG00000014503.15	Pkd2l2	protein_coding	5804	5.75315	5.22098	5.09703	8.93178	9.54108	8.96221	7.95828	8.60439	7.78858
ENSMUSG00000014504.16	Srp19	protein_coding	3630	41.8362	42.8782	41.9403	47.7375	50.2155	50.0074	48.1876	44.4068	47.1992
ENSMUSG00000014529.9	Tmbim7	protein_coding	2345	0	0	0	0	0	0	0	0	0.0271509
ENSMUSG00000014542.3	Clec4f	protein_coding	2471	0	0	0	0	0	0.0555066	0	0	0.0515329
ENSMUSG00000014547.10	Wdfy2	protein_coding	9185	7.66114	7.70971	6.37984	8.58228	8.82423	8.55643	8.36433	9.45301	7.38587
ENSMUSG00000014550.14	Rbsn	protein_coding	8783	19.6932	19.0383	17.6731	20.6966	20.4297	20.3244	19.0181	19.9804	18.7244
ENSMUSG00000014551.8	Mrps25	protein_coding	6576	28.9245	29.9966	27.3588	27.5193	24.836	27.0778	27.832	26.6376	26.6691
ENSMUSG00000014554.13	Dguok	protein_coding	4611	25.9456	24.1994	25.8939	24.3386	24.0016	24.0641	22.2154	24.3277	23.0732
ENSMUSG00000014592.21	Camta1	protein_coding	14570	3.03228	2.71393	2.50272	2.61328	2.49658	2.61229	2.45771	3.07414	2.35099
ENSMUSG00000014599.10	Csf1	protein_coding	5281	33.5541	30.8924	29.2047	23.6063	24.3003	23.2317	20.8626	22.2542	20.8934
ENSMUSG00000014601.13	Strip1	protein_coding	5453	36.3276	33.0224	33.5395	31.5799	31.8013	29.9441	30.3268	31.7427	29.9838
ENSMUSG00000014602.15	Kif1a	protein_coding	9330	0.0292754	0	0	0	0	0	0	0	0
ENSMUSG00000014603.3	Alx3	protein_coding	1892	0.0721828	0.204898	0	0	0	0.072493	0.152941	0	0
ENSMUSG00000014606.14	Slc25a11	protein_coding	2120	115.311	114.563	109.058	116.282	119.991	110.469	115.763	117.933	114.799
ENSMUSG00000014609.16	Chrne	protein_coding	1690	0	0.0764627	0	0	0	0	0	0	0
ENSMUSG00000014633.15	Cmc2	protein_coding	2043	40.2423	41.303	45.3854	41.351	39.8317	39.4754	42.562	36.4614	37.2103
ENSMUSG00000014668.15	Chfr	protein_coding	4437	31.6878	26.5973	27.7008	27.7858	28.886	28.8796	29.1191	30.3111	26.2525
ENSMUSG00000014686.8	Ceacam16	protein_coding	1635	0.835289	0.987936	0.715937	1.22393	1.26071	1.7197	0.973398	1.26963	1.05141
ENSMUSG00000014747.6	Ankrd53	protein_coding	1739	1.86517	1.72767	1.61141	1.58615	1.7548	2.42528	2.41276	1.56099	1.83062
ENSMUSG00000014748.13	Tex261	protein_coding	4088	78.3572	76.2593	77.468	67.2088	67.6807	71.8077	67.8641	68.2291	63.7857
ENSMUSG00000014763.8	Fam120b	protein_coding	8345	12.54	11.7841	10.6733	12.5182	13.5984	12.8035	13.8528	14.552	12.7414
ENSMUSG00000014767.17	Tbp	protein_coding	13576	15.6302	15.0201	14.7049	17.4592	16.4598	17.3542	16.9183	16.5373	15.7085
ENSMUSG00000014769.10	Psmb1	protein_coding	4595	199.891	202.073	202.5	189.372	190.663	198.019	199.312	173.893	188.79
ENSMUSG00000014771.13	Pdcd2	protein_coding	2582	28.6019	27.6261	28.0804	27.8068	26.8207	28.0874	26.3925	24.6755	26.0766
ENSMUSG00000014773.13	Dll1	protein_coding	4219	1.26244	1.43954	1.16024	1.43576	1.62019	1.7555	1.50889	1.58961	1.72037
ENSMUSG00000014776.7	Nol3	protein_coding	3176	24.9833	25.7549	27.3742	25.8843	26.6215	26.2135	25.693	25.5282	26.3516
ENSMUSG00000014778.10	Fhod1	protein_coding	4666	17.2176	15.3496	15.9872	14.6803	16.9868	15.8586	15.3178	16.9655	16.04
ENSMUSG00000014782.16	Plekhg4	protein_coding	5478	4.44388	4.21069	3.85278	5.44005	4.62735	5.60845	4.83991	5.50193	5.89849
ENSMUSG00000014786.8	Slc9a5	protein_coding	5240	21.9841	21.948	20.9309	25.1225	27.4877	25.4617	24.4221	28.5153	24.6352
ENSMUSG00000014791.10	Elmo3	protein_coding	3485	3.58569	2.68826	3.08403	2.80122	2.8721	3.61094	3.63263	4.50173	3.5534
ENSMUSG00000014837.15	4931428F04Rik	protein_coding	4045	18.5412	17.7408	17.5765	18.9864	20.3726	20.2485	19.5384	19.5569	19.7329
ENSMUSG00000014846.12	Tppp3	protein_coding	1848	525.476	530.646	556.986	753.423	768.823	784.328	741.536	681.318	735.586
ENSMUSG00000014850.15	Msh3	protein_coding	11254	8.91635	8.58591	7.3912	11.4162	11.2801	11.3434	10.632	12.5215	10.0844
ENSMUSG00000014852.16	Adamts13	protein_coding	4925	0.623923	0.970805	1.05154	1.02129	0.760061	0.793699	1.0282	1.32931	0.930794
ENSMUSG00000014856.12	Tmem208	protein_coding	1511	83.6275	77.995	87.0705	80.751	95.8902	90.4545	90.9411	78.5982	88.024
ENSMUSG00000014859.9	E2f4	protein_coding	2452	106.493	101.976	107.456	88.0308	89.9385	90.5335	82.2247	88.6965	86.3373
ENSMUSG00000014867.9	Surf4	protein_coding	3281	187.175	182.723	186.093	163.96	176.753	171.968	166.367	171.251	158.687
ENSMUSG00000014873.15	Surf2	protein_coding	3408	45.5333	43.3836	44.1415	48.3238	48.4126	45.1253	45.4786	44.1954	44.8933
ENSMUSG00000014905.4	Dnajb9	protein_coding	2549	42.1657	39.7957	36.543	44.006	42.5237	47.8623	41.7189	48.4552	44.8105
ENSMUSG00000014907.10	Naf1	protein_coding	3094	47.6714	43.5822	40.1719	35.6077	36.9007	37.1706	39.3738	41.9069	34.5919
ENSMUSG00000014932.15	Yes1	protein_coding	7508	8.57199	6.85868	6.89303	11.6734	9.86311	11.2942	9.4666	11.0859	10.4094
ENSMUSG00000014956.15	Ppp1cb	protein_coding	10913	32.4749	30.7336	26.3151	34.2954	35.1365	37.2836	36.5716	41.3758	34.4511
ENSMUSG00000014959.12	Gorasp2	protein_coding	4145	65.9703	63.8706	65.0467	61.1893	63.6677	59.8841	58.7805	62.8607	60.6813
ENSMUSG00000014980.14	Tsen15	protein_coding	4195	38.7083	38.5202	40.5364	42.2233	41.1245	43.3866	37.4208	42.3275	39.0513
ENSMUSG00000015001.17	Oc90	protein_coding	1912	0.285711	0.0675848	0	0.113148	0.127682	0.394541	0.113506	0	0.0665992
ENSMUSG00000015002.18	Efr3a	protein_coding	11399	25.1838	22.1227	20.8242	30.2924	33.0923	31.8737	30.2368	35.1817	31.0832
ENSMUSG00000015013.9	Trappc2l	protein_coding	1950	95.0736	102.483	91.7164	96.6866	99.5083	90.5938	98.5695	86.0428	92.5321
ENSMUSG00000015016.8	Acsf3	protein_coding	3747	15.5176	15.4156	15.6862	15.8198	16.7117	16.7374	15.8313	17.5788	15.0634
ENSMUSG00000015023.7	Ddx19a	protein_coding	2957	48.7254	47.699	48.2229	44.3998	47.2515	43.6935	44.7454	44.8745	43.1923
ENSMUSG00000015027.11	Galns	protein_coding	2650	42.8906	39.6931	43.3956	42.9105	39.4904	40.9788	36.5937	41.6975	39.2705
ENSMUSG00000015053.14	Gata2	protein_coding	5398	129.233	123.01	122.724	83.4413	89.2454	86.6567	89.3209	97.8105	91.9648
ENSMUSG00000015083.11	C8g	protein_coding	1493	3.06436	4.76036	3.51626	4.63685	5.88655	6.33879	4.26391	6.09628	3.36895
ENSMUSG00000015085.8	Entpd2	protein_coding	2128	2.23017	1.66993	1.61688	1.24537	1.54875	1.70801	1.71674	2.13857	1.58574
ENSMUSG00000015087.14	Rabl6	protein_coding	6379	62.7506	59.2529	57.8364	57.7897	58.082	58.0212	54.8995	61.8043	53.2886
ENSMUSG00000015090.13	Ptgds	protein_coding	1649	12.5058	10.2657	11.6589	12.7586	12.88	11.8109	13.7751	13.8957	14.3245
ENSMUSG00000015092.9	Edf1	protein_coding	1317	257.455	256.678	284.068	281.039	271.377	263.795	271.788	230.79	260.573
ENSMUSG00000015093.15	Clic3	protein_coding	1012	0.877177	1.34074	0.701017	0.748205	0.402056	1.01648	1.2867	1.02561	1.13245
ENSMUSG00000015094.16	Npdc1	protein_coding	3906	128.222	125.517	132.596	117.862	123.262	122.76	114.901	112.32	115.015
ENSMUSG00000015095.12	Fbxw5	protein_coding	3052	51.5493	49.9402	52.3936	53.677	59.6456	52.1978	54.4929	54.334	49.9421
ENSMUSG00000015112.15	Slc25a13	protein_coding	3798	0.719167	0.510356	0.56037	0.341767	0.557077	0.433355	0.26666	0.462474	0.469386
ENSMUSG00000015120.15	Ube2i	protein_coding	5474	108.764	104.423	102.63	96.6685	99.572	98.395	96.4329	99.3113	94.2704
ENSMUSG00000015126.9	Tsr3	protein_coding	1192	76.9064	81.0077	80.5844	83.5089	81.5126	82.2998	77.7728	81.146	82.7108
ENSMUSG00000015127.14	Unkl	protein_coding	5673	5.35037	5.05681	4.39563	4.83834	5.1138	5.3371	5.52792	5.78428	4.45559
ENSMUSG00000015133.17	Lrrk1	protein_coding	10307	6.30709	6.12761	5.27925	5.99774	6.34776	6.72676	5.7202	6.77404	5.74175
ENSMUSG00000015134.15	Aldh1a3	protein_coding	4617	1.39025	1.14752	1.19852	1.01914	1.55103	1.39622	1.70786	2.12699	1.5307
ENSMUSG00000015143.15	Actn1	protein_coding	5533	88.2862	81.5569	76.452	82.5654	85.4967	81.3219	85.1258	92.3216	78.9618
ENSMUSG00000015149.14	Sirt2	protein_coding	5035	38.8688	37.2588	36.9016	38.7508	37.3102	36.6455	36.9536	35.4086	35.2234
ENSMUSG00000015165.16	Hnrnpl	protein_coding	5953	128.477	123.003	110.252	106.307	115.633	108.184	105.589	115.347	105.343
ENSMUSG00000015176.11	Nolc1	protein_coding	3971	104.74	96.5179	94.6501	118.69	121.009	117.262	107.027	111.426	105.701
ENSMUSG00000015189.12	Casd1	protein_coding	4037	41.0352	38.6674	33.8811	31.9792	36.586	36.0474	36.9501	41.7889	36.5106
ENSMUSG00000015202.13	Cnksr3	protein_coding	3837	0.284743	0.336779	0.480718	0.592012	0.763497	0.571933	0.942679	0.749084	0.564176
ENSMUSG00000015214.14	Mtmr1	protein_coding	5859	0.0466188	0.308774	0.21795	0.0369241	0.0555563	0.0702287	0.148164	0.109015	0.195603
ENSMUSG00000015217.11	Hmgb3	protein_coding	2234	60.3071	57.2071	53.2866	52.8983	53.1822	57.1282	55.4702	49.8553	47.5664
ENSMUSG00000015222.18	Map2	protein_coding	16456	7.55009	7.30879	6.25104	10.5599	10.7432	10.6893	9.2031	10.9455	9.25667
ENSMUSG00000015243.4	Abca1	protein_coding	10363	7.72266	6.81461	5.55193	9.86392	10.7266	10.8198	8.25819	9.46861	8.58912
ENSMUSG00000015247.10	Nipsnap3b	protein_coding	1687	61.1609	53.0063	56.2665	62.0353	65.0237	64.4726	59.6911	65.8786	61.5931
ENSMUSG00000015289.4	Lage3	protein_coding	2021	39.1599	39.9623	40.8597	39.4729	35.4737	40.8552	38.1035	42.9816	41.5533
ENSMUSG00000015290.15	Ubl4a	protein_coding	3142	70.1394	69.6388	73.2798	75.7563	73.1012	77.4545	69.3596	73.3475	67.9851
ENSMUSG00000015291.10	Gdi1	protein_coding	4296	221.711	216.002	209.055	221.972	229.988	227.278	226.167	242.753	226.813
ENSMUSG00000015305.6	Sash1	protein_coding	8568	14.4053	13.1401	12.627	13.7074	12.6177	13.0465	11.6347	13.8098	11.1539
ENSMUSG00000015312.9	Gadd45b	protein_coding	1589	13.1499	15.5327	16.2512	19.4691	17.617	21.6654	14.8416	15.5258	17.8305
ENSMUSG00000015314.10	Slamf6	protein_coding	10832	0	0	0	0	0	0	0	0.0147415	0
ENSMUSG00000015335.16	Zdhhc12	protein_coding	1785	57.9752	53.4082	55.1049	54.13	53.3162	56.0729	55.7655	54.1435	53.3962
ENSMUSG00000015337.5	Endog	protein_coding	1063	25.2776	22.3069	27.1959	27.6783	26.0664	24.7734	24.8056	26.5507	26.354
ENSMUSG00000015340.10	Cybb	protein_coding	5808	0	0	0	0	0.0280221	0.0236151	0	0.0274931	0
ENSMUSG00000015341.17	Golga7	protein_coding	6726	70.5387	69.88	65.1575	66.1503	65.3695	66.2792	68.3025	67.2633	60.8764
ENSMUSG00000015342.6	Xk	protein_coding	5076	0.0134525	0	0	0.0426198	0.0320631	0.0270206	0	0	0
ENSMUSG00000015354.8	Pcolce2	protein_coding	4625	0	0	0	0	0	0	0.0625653	0	0
ENSMUSG00000015355.13	Cd48	protein_coding	1189	0.229722	0	0	0	0	0	0	0	0.107097
ENSMUSG00000015357.10	Clpx	protein_coding	3494	29.7223	26.8689	24.893	31.957	32.0474	29.9711	31.4396	31.3167	29.6842
ENSMUSG00000015363.13	Trabd	protein_coding	5591	49.0061	48.1665	46.7962	45.0882	45.7531	45.6412	44.9108	42.2048	43.5524
ENSMUSG00000015365.15	Mov10l1	protein_coding	4183	0	0.0308922	0.0339196	0.0258592	0.038908	0	0	0	0
ENSMUSG00000015377.10	Dennd6b	protein_coding	5896	13.5215	13.5556	13.1815	15.8236	17.004	16.6677	16.6068	17.3871	16.7811
ENSMUSG00000015396.4	Cd83	protein_coding	2572	1.43366	1.25605	1.10331	1.55609	1.4554	1.33317	1.18131	1.24168	1.43577
ENSMUSG00000015401.12	Cltrn	protein_coding	1544	0.265356	0	0	0.0700577	0	0.0888321	0	0	0
ENSMUSG00000015405.15	Ace2	protein_coding	3762	0.0363024	0	0	0	0	0	0	0	0.135394
ENSMUSG00000015451.16	C4a	processed_transcript	6206	0.319088	0.437264	0.422959	0.566467	0.806418	0.801149	0.804309	1.11925	0.67711
ENSMUSG00000015452.14	Ager	protein_coding	2141	2.67909	2.65566	3.21413	4.47126	4.10491	4.32418	2.77066	4.81053	3.21169
ENSMUSG00000015461.15	Atf6b	protein_coding	2757	83.0465	81.3672	79.3829	67.8754	65.8801	70.6429	61.7668	66.4319	64.0384
ENSMUSG00000015467.14	Egfl8	protein_coding	1761	3.45108	2.58664	2.7797	2.22665	2.65708	1.91482	2.77287	3.03763	2.92855
ENSMUSG00000015468.14	Notch4	protein_coding	8061	1.20288	1.18626	1.25851	1.16408	0.918648	1.2591	1.35511	1.08949	0.710855
ENSMUSG00000015474.16	Ppt2	protein_coding	2614	41.2217	40.0667	41.6321	37.1909	39.3338	38.124	36.3781	35.0636	35.5489
ENSMUSG00000015476.6	Prrt1	protein_coding	2306	3.05002	2.63375	2.58422	3.82298	3.28186	3.15234	3.51354	3.80849	3.47887
ENSMUSG00000015478.13	Rnf5	protein_coding	1483	94.5536	95.2174	104.453	99.6717	105.493	105.619	99.0728	95.3449	101.729
ENSMUSG00000015484.3	Fam163a	protein_coding	3882	28.3729	27.9948	25.7492	19.7976	19.4741	19.4853	19.66	23.8368	20.3045
ENSMUSG00000015488.14	Cacfd1	protein_coding	4693	30.7013	28.7879	30.294	20.214	22.2644	22.6646	23.4149	26.1143	24.3931
ENSMUSG00000015501.10	Hivep2	protein_coding	13720	4.25785	3.49191	2.99646	4.05634	4.02432	4.64354	3.46415	4.71358	3.90041
ENSMUSG00000015519.12	2310057J18Rik	protein_coding	1858	0	0.139098	0.0763648	0.116436	0.262786	0	0.272545	0	0.205605
ENSMUSG00000015522.18	Arnt	protein_coding	8007	12.2635	11.7772	9.95876	11.6991	12.3584	12.1363	11.9168	12.5837	10.0668
ENSMUSG00000015533.9	Itga2	protein_coding	7133	15.786	14.8371	12.5813	22.8682	25.03	24.9682	21.8961	24.1098	21.7793
ENSMUSG00000015536.14	Mocs2	protein_coding	9054	24.2625	23.2354	23.1462	26.3075	25.3548	25.5256	23.8421	26.5604	25.5969
ENSMUSG00000015542.17	Nat9	protein_coding	2066	36.8857	34.1506	34.6817	36.5712	41.7909	40.4964	39.0068	37.7172	39.0149
ENSMUSG00000015568.16	Lpl	protein_coding	10478	0.013034	0	0	0	0	0.0392699	0.0276164	0.0152395	0
ENSMUSG00000015575.15	Atp6v0e	protein_coding	3712	67.4387	64.9417	66.7956	63.0015	66.0085	67.4884	68.6189	62.633	69.6035
ENSMUSG00000015579.5	Nkx2-5	protein_coding	1719	44.9671	41.7961	47.4191	37.0003	41.0431	38.3784	35.8129	34.5708	39.594
ENSMUSG00000015597.17	Zfp318	protein_coding	13804	4.10085	3.79597	3.54098	4.83877	4.59229	3.92473	4.48595	5.26328	4.84758
ENSMUSG00000015599.9	Ttbk1	protein_coding	14097	8.66821	7.66331	6.80643	6.99988	7.68619	8.04143	7.32546	8.94567	6.67085
ENSMUSG00000015605.6	Srf	protein_coding	2893	41.0583	35.1195	38.9904	26.2945	29.9007	29.3467	30.2068	29.7502	27.5649
ENSMUSG00000015619.10	Gata3	protein_coding	3978	1.9998	2.50128	1.55154	2.23653	2.62866	1.96529	2.49139	2.35827	2.50482
ENSMUSG00000015647.9	Lama5	protein_coding	11388	24.5845	22.8306	20.0936	21.6542	23.7668	23.269	21.9253	26.4661	21.6674
ENSMUSG00000015652.9	Steap1	protein_coding	1377	10.3146	8.02359	8.08862	11.4689	9.86914	12.1021	11.6628	10.3206	9.33995
ENSMUSG00000015653.13	Steap2	protein_coding	12144	0.0674752	0.0425633	0	0	0	0.0225884	0.0119139	0.0131489	0
ENSMUSG00000015656.17	Hspa8	protein_coding	4301	1448.37	1469.79	1437.08	1063.26	1062.39	1074.05	1142.95	1092.44	1115.86
ENSMUSG00000015659.12	Serac1	protein_coding	4576	5.4616	5.10421	4.04635	6.7192	6.12632	7.88292	6.4579	5.87109	5.49589
ENSMUSG00000015668.13	Pdzd11	protein_coding	2127	33.8856	36.6342	31.2689	37.7473	34.8536	38.8514	37.7691	33.1634	33.1216
ENSMUSG00000015671.11	Psma2	protein_coding	3673	92.0628	100.162	98.6015	93.7976	85.2976	93.4854	97.827	88.8607	87.1742
ENSMUSG00000015672.4	Mrpl32	protein_coding	4982	19.7371	19.6608	20.5054	20.127	16.628	18.1701	21.0547	20.3847	19.4253
ENSMUSG00000015697.14	Setdb1	protein_coding	6853	38.8456	37.788	34.3586	36.2721	39.839	37.7666	35.6903	38.3937	34.6634
ENSMUSG00000015702.13	Anxa9	protein_coding	2073	9.14649	9.97372	7.9851	9.33578	10.0819	9.22979	10.981	11.798	10.3658
ENSMUSG00000015709.9	Arnt2	protein_coding	7689	0.0177617	0	0.0184531	0	0	0	0.0188168	0	0.016561
ENSMUSG00000015711.8	Prune1	protein_coding	3618	24.7151	28.091	24.981	24.2394	23.6279	21.7222	22.3442	23.3915	21.3637
ENSMUSG00000015714.11	Cers2	protein_coding	3676	134.4	133.045	128.885	122.784	123.577	121.505	120.559	128.335	117.89
ENSMUSG00000015721.18	Nlrp5	protein_coding	4847	0	0.0266602	0.0292729	0.0223167	0.0335779	0.0282972	0	0	0
ENSMUSG00000015733.13	Capza2	protein_coding	5890	93.8135	90.258	81.9999	94.3036	96.7256	99.6657	96.9421	105.202	94.2062
ENSMUSG00000015745.9	Plekho1	protein_coding	2172	38.5124	39.1771	40.5015	36.4797	39.2643	36.1836	32.3404	33.4137	35.2055
ENSMUSG00000015747.5	Vps45	protein_coding	3991	16.528	15.4121	17.4913	16.0316	15.741	15.8945	16.2953	15.4238	14.5492
ENSMUSG00000015748.13	Prpf3	protein_coding	5661	23.4793	24.2762	21.843	22.8816	24.7679	24.192	20.7912	23.6093	21.5098
ENSMUSG00000015749.12	Anp32e	protein_coding	3566	219.274	201.66	191.88	182.304	190.638	177.715	181.685	193.219	174.902
ENSMUSG00000015750.15	Aph1a	protein_coding	3450	46.4337	47.035	42.833	35.8369	36.5367	40.8886	37.4182	40.4869	34.5381
ENSMUSG00000015755.16	Tab2	protein_coding	6135	52.7691	51.2886	43.7452	48.4954	53.7997	50.9056	47.803	52.1725	48.6623
ENSMUSG00000015757.10	Ppil4	protein_coding	6450	13.964	13.383	10.5479	19.6298	19.1265	19.1541	16.5207	17.2429	17.5805
ENSMUSG00000015759.11	Cnih1	protein_coding	1623	229.909	215.808	214.402	207.574	222.894	223.925	237.259	229.853	213.426
ENSMUSG00000015766.14	Eps8	protein_coding	12355	0	0	0	0	0.013173	0	0.0468417	0.0129243	0.0206132
ENSMUSG00000015776.12	Med22	protein_coding	3614	56.523	55.4039	51.038	49.782	54.0518	53.967	51.2433	54.7436	51.6715
ENSMUSG00000015790.16	Surf1	protein_coding	1753	73.8357	76.7677	79.1986	77.3937	79.0782	82.251	88.9718	75.9914	82.5371
ENSMUSG00000015804.14	Med28	protein_coding	5011	46.6316	44.7158	46.8257	45.4123	44.9996	45.1418	44.9985	41.2583	46.6155
ENSMUSG00000015806.12	Qdpr	protein_coding	1788	73.4597	74.7291	77.3706	78.344	79.0322	78.4931	80.8781	78.478	79.7285
ENSMUSG00000015812.8	Gnrh1	protein_coding	642	3.40361	2.41537	1.43654	2.52732	3.2956	4.37962	2.59166	2.67377	3.17353
ENSMUSG00000015829.13	Tnr	protein_coding	12867	1.41962	1.44116	1.14131	0.891111	0.980282	1.11926	0.905178	0.871804	1.03171
ENSMUSG00000015837.15	Sqstm1	protein_coding	3356	891.895	873.423	885.666	835.466	878.854	834.844	785.697	766.389	751.382
ENSMUSG00000015839.6	Nfe2l2	protein_coding	3796	53.3903	50.9093	49.2171	57.4613	59.7244	63.2489	62.7935	63.1189	61.8994
ENSMUSG00000015846.15	Rxra	protein_coding	6303	9.25199	9.22575	8.32901	6.27254	7.44947	6.65873	6.87488	6.96683	5.88909
ENSMUSG00000015850.11	Adamtsl4	protein_coding	4198	2.5375	2.40098	2.33209	2.15153	2.88829	3.12017	2.56761	2.37732	2.68447
ENSMUSG00000015854.7	Cd5l	protein_coding	2036	0	0.0634686	0	0	0.0799372	0.0673658	0	0	0
ENSMUSG00000015869.16	Prpsap1	protein_coding	3407	64.7774	59.4148	59.7611	51.0128	51.5915	54.126	53.1146	53.5937	49.8026
ENSMUSG00000015879.8	Fam184b	protein_coding	8598	0.0675066	0.0638746	0	0.0440326	0.0189291	0.095713	0.0336549	0.0742869	0.0653869
ENSMUSG00000015880.13	Ncapg	protein_coding	7066	16.4672	15.2567	13.7649	21.2136	21.4611	21.6042	19.3906	21.4006	19.963
ENSMUSG00000015882.18	Lcorl	protein_coding	19019	4.18635	3.33773	2.62599	5.47272	5.58153	6.23981	5.53047	6.33463	5.58555
ENSMUSG00000015889.8	Lta4h	protein_coding	6102	52.3271	48.5377	48.2021	48.6956	51.0368	48.1465	50.6578	51.7219	48.3099
ENSMUSG00000015890.2	Amdhd1	protein_coding	2421	0.676926	0.373628	0.703275	0.647853	0.336126	1.07641	1.04582	0.395737	0.420777
ENSMUSG00000015932.8	Dstn	protein_coding	1911	225.687	236.67	220.81	227.829	228.628	221.669	230.5	222.369	220.925
ENSMUSG00000015937.15	Macroh2a1	protein_coding	6809	43.8903	40.4614	41.3321	36.5939	36.0868	34.8733	34.1838	34.8252	33.5737
ENSMUSG00000015942.9	Gtf2ird2	protein_coding	6200	2.15318	2.2197	1.87655	1.69669	1.75877	1.40475	1.90771	1.71913	1.81764
ENSMUSG00000015943.11	Bola1	protein_coding	1082	50.9297	58.9979	59.6327	57.8585	56.1811	56.4409	58.9694	51.1359	55.6661
ENSMUSG00000015944.9	Castor2	protein_coding	7560	6.44913	5.88849	5.14242	5.78047	5.76952	5.82372	4.52611	6.11472	5.1373
ENSMUSG00000015947.10	Fcgr1	protein_coding	2589	0.224188	0.357619	0.397324	0.30813	0.27754	0.198663	0.260696	0.462572	0.393473
ENSMUSG00000015950.13	Ncf1	protein_coding	3663	1.57523	1.02305	0.987739	1.58725	1.4218	1.3667	1.98479	1.42766	1.21671
ENSMUSG00000015957.12	Wnt11	protein_coding	4137	1.08939	1.03078	1.13179	0.719036	0.570439	1.04434	1.1541	0.829856	0.923406
ENSMUSG00000015961.8	Adss	protein_coding	4531	74.8557	69.716	65.3376	74.6513	74.3179	76.4412	74.2571	79.417	71.6784
ENSMUSG00000015962.5	1700016C15Rik	protein_coding	768	0.533476	0.420645	0.369494	1.90141	0.635751	0.714358	1.03614	1.35146	0.165804
ENSMUSG00000015966.17	Il17rb	protein_coding	3707	0.165785	0.0435737	0.0574126	0.167783	0.131712	0.0739988	0.0683016	0.0646128	0.0772889
ENSMUSG00000015968.18	Cacna1d	protein_coding	15183	0	0	0	0.0284974	0	0	0	0	0.0335475
ENSMUSG00000015970.19	Chdh	protein_coding	6217	0.0219671	0	0	0.0347979	0.0523571	0.0441231	0	0	0
ENSMUSG00000015971.5	Actr8	protein_coding	9009	14.2914	12.8483	12.5995	13.3245	12.6368	13.6715	13.0887	13.5814	12.6716
ENSMUSG00000015980.14	Lrrc27	protein_coding	3637	10.5296	9.94249	9.34332	11.2819	12.3731	10.333	10.1972	11.565	10.5298
ENSMUSG00000015981.12	Stk32c	protein_coding	2302	38.4831	33.5593	33.8843	34.3531	36.7642	38.6237	33.929	35.0064	31.4887
ENSMUSG00000015994.10	Fnta	protein_coding	3012	123.715	127.034	123.867	121.187	123.442	130.099	117.386	119.495	116.557
ENSMUSG00000016018.4	Mtrex	protein_coding	6404	56.0653	52.8622	47.2528	74.9955	76.306	79.1853	70.1271	73.6936	69.2613
ENSMUSG00000016024.9	Lbp	protein_coding	4831	1.55482	2.44749	2.26148	2.02635	1.90344	2.25708	1.8718	1.33865	1.56833
ENSMUSG00000016028.11	Celsr1	protein_coding	11631	0.176128	0.144432	0.22568	0.213902	0.167916	0.235847	0.304765	0.205932	0.208015
ENSMUSG00000016087.13	Fli1	protein_coding	3486	0	0	0.0407016	0	0	0	0	0	0
ENSMUSG00000016128.14	Stard13	protein_coding	8594	6.49159	6.46185	6.13341	8.14038	8.34687	8.13939	7.58429	8.18466	7.39741
ENSMUSG00000016179.11	Camk1g	protein_coding	2759	0	0.0468366	0	0	0	0	0	0	0
ENSMUSG00000016181.9	Utp25	protein_coding	6530	36.1188	34.5713	33.5594	33.4364	33.8091	36.148	34.7526	35.8485	32.6827
ENSMUSG00000016194.14	Hsd11b1	protein_coding	4251	0.128506	0	0	0.0254456	0	0.0322646	0.102105	0.0375629	0.0299548
ENSMUSG00000016200.14	Syt14	protein_coding	11932	10.7074	9.25142	8.21087	13.2106	14.813	14.1387	13.2654	15.2861	13.4947
ENSMUSG00000016206.6	H2-M3	protein_coding	1438	41.4553	41.4715	40.7996	36.8211	35.0291	42.2057	40.5976	37.0328	38.3209
ENSMUSG00000016239.11	Lonrf3	protein_coding	3812	0.752352	0.711874	0.874689	1.13504	1.13141	1.56514	0.948861	1.57083	1.15245
ENSMUSG00000016252.7	Atp5e	protein_coding	1756	42.0948	38.6342	40.7639	46.3692	35.5441	51.5314	47.8292	41.3522	40.1375
ENSMUSG00000016253.12	Nelfcd	protein_coding	2883	66.6624	62.6613	63.2531	58.4931	65.4283	68.507	59.5315	56.619	61.0519
ENSMUSG00000016255.5	Tubb1	protein_coding	1406	0	0	0.100914	0	0.347266	0	0	0	0
ENSMUSG00000016256.10	Ctsz	protein_coding	1441	269.42	277.007	274.344	262.766	261.691	275.027	255.252	230.461	235.831
ENSMUSG00000016257.15	Prelid3b	protein_coding	1860	210.967	199.009	196.809	211.061	202.959	202.435	202.789	187.13	195.491
ENSMUSG00000016262.14	Sertad4	protein_coding	3850	37.1488	37.2143	35.5544	27.0985	26.4948	29.3373	26.3341	26.7101	23.4996
ENSMUSG00000016308.12	Ube2a	protein_coding	2272	36.3064	31.7936	29.8822	26.6852	28.1879	26.562	30.4712	28.3586	26.7062
ENSMUSG00000016319.3	Slc25a5	protein_coding	1646	826.72	845.753	832.566	668.237	640.132	701.574	720.863	642.236	653.244
ENSMUSG00000016344.14	Ppdpf	protein_coding	1336	98.8495	96.3846	112.096	94.0812	103.182	102.611	104.397	93.4055	95.6939
ENSMUSG00000016346.17	Kcnq2	protein_coding	16273	11.5144	10.5058	9.31635	10.3297	10.8865	11.2352	10.7803	12.0008	10.6891
ENSMUSG00000016349.10	Eef1a2	protein_coding	2084	358.496	320.358	348.383	252.827	272.204	244.072	245.974	257.258	243.433
ENSMUSG00000016356.18	Col20a1	protein_coding	5142	3.20044	2.71412	2.65587	4.40187	4.36269	4.54562	4.43164	5.25325	4.68044
ENSMUSG00000016382.15	Pls3	protein_coding	4238	0.0966752	0.0914738	0.0334794	0	0.0768061	0.0647271	0	0.0376781	0
ENSMUSG00000016409.4	Nkap	protein_coding	4326	20.7727	16.3544	15.0381	16.6154	17.607	17.4062	16.1789	19.4709	16.4397
ENSMUSG00000016427.7	Ndufa1	protein_coding	419	239.893	262.145	267.009	253.771	209.364	251.727	260.704	210.08	220.334
ENSMUSG00000016458.15	Wt1	protein_coding	6195	0.0220452	0.0208591	0	0	0	0	0	0	0
ENSMUSG00000016477.18	E2f3	protein_coding	5429	28.3504	22.1955	22.1623	19.1174	21.0298	21.2215	21.7064	25.4858	19.4795
ENSMUSG00000016481.15	Cr1l	protein_coding	10349	22.6912	22.6722	22.0733	22.5348	21.0262	23.1764	21.5821	21.015	19.6131
ENSMUSG00000016487.15	Ppfibp1	protein_coding	11135	72.7493	63.0153	59.9654	77.7754	79.359	78.4817	76.9539	83.9161	74.4643
ENSMUSG00000016493.13	Cd46	protein_coding	7603	0.588276	0.464591	0.454135	0.871414	0.731347	0.868888	0.827789	1.10083	0.847216
ENSMUSG00000016494.9	Cd34	protein_coding	7290	0.103036	0.0132944	0.0389261	0.118704	0.0781389	0.131701	0.0496167	0.0711878	0.104805
ENSMUSG00000016495.12	Plgrkt	protein_coding	3799	26.728	26.1233	26.4705	32.8081	32.3234	35.4355	34.9677	33.2158	30.5356
ENSMUSG00000016496.7	Cd274	protein_coding	3622	9.40755	9.08871	7.74652	12.0652	12.7838	14.6548	12.2199	14.2839	12.8234
ENSMUSG00000016498.10	Pdcd1lg2	protein_coding	1961	0	0	0	0	0	0	0	0	0.0649351
ENSMUSG00000016503.18	Gtf3a	protein_coding	2548	41.9411	34.5116	35.6385	42.962	41.3428	42.8749	41.9056	41.5337	41.4422
ENSMUSG00000016510.11	Mtif3	protein_coding	5127	17.9802	16.9498	17.0888	19.4839	18.356	19.1811	19.0201	19.8004	18.3978
ENSMUSG00000016520.7	Lnx2	protein_coding	4557	6.27855	5.07587	6.22716	5.29333	5.5715	5.56814	5.71491	6.11458	5.44895
ENSMUSG00000016524.12	Il19	protein_coding	1149	0	0	0	0	0	0	0	0	0.22165
ENSMUSG00000016526.8	Dyrk3	protein_coding	3178	14.8473	14.5568	14.9565	18.6522	15.9782	16.7885	12.975	12.4357	12.9421
ENSMUSG00000016528.10	Mapkapk2	protein_coding	3041	77.3791	72.8547	76.0052	60.8963	66.6315	64.6093	62.5165	60.3328	56.1944
ENSMUSG00000016529.5	Il10	protein_coding	1310	0.104252	0	0	0.165144	0	0	0	0	0
ENSMUSG00000016534.15	Lamp2	protein_coding	9552	41.234	37.2974	34.803	35.5581	35.2187	37.9076	35.8222	39.7026	33.8341
ENSMUSG00000016541.10	Atxn10	protein_coding	1937	332.435	305.31	304.501	286.925	284.795	298.973	305.013	303.12	276.205
ENSMUSG00000016552.13	Foxred2	protein_coding	5939	18.8907	18.984	16.8309	19.6522	20.5667	21.3506	18.941	19.9633	17.9032
ENSMUSG00000016554.9	Eif3d	protein_coding	4968	249.759	245.926	248.75	245.482	254.915	246.34	236.805	227.089	225.814
ENSMUSG00000016559.14	H3f3b	protein_coding	2976	1538.66	1512.35	1475.93	1354.37	1367.83	1420.79	1365.44	1307	1264.56
ENSMUSG00000016619.10	Nup50	protein_coding	4894	60.7504	56.7822	53.6493	49.7635	52.3441	51.4968	46.4734	54.374	46.223
ENSMUSG00000016624.15	Phf21b	protein_coding	4264	66.2351	61.6108	57.4498	53.0952	51.299	53.2512	53.0004	58.5505	50.5738
ENSMUSG00000016626.10	Nlrp14	protein_coding	3537	0.0772235	0.310542	0.160459	0.244657	0.414128	0.155111	0.327243	0.383737	0.180008
ENSMUSG00000016637.7	Ift27	protein_coding	2864	44.5378	41.9385	47.287	41.7342	42.4213	45.5194	44.0008	36.742	41.2825
ENSMUSG00000016664.16	Pacsin2	protein_coding	4908	233.529	215.199	208.073	210.344	210.553	213.923	201.967	221.04	193.912
ENSMUSG00000016756.17	Cmah	protein_coding	10660	0.0256228	0	0	0.0202944	0.0152676	0.025733	0.0407174	0.0748967	0.0358361
ENSMUSG00000016757.11	Ttll12	protein_coding	4039	118.345	118.12	116.874	107.392	112.786	113.522	100.013	104.47	102.652
ENSMUSG00000016758.4	Bik	protein_coding	1591	0.257517	0.0406103	0.17836	0.101982	0.153443	0.0862079	0.090938	0.100364	0.320145
ENSMUSG00000016763.15	Scube1	protein_coding	9829	0.0833674	0.124897	0.101048	0.187087	0.091071	0.160474	0.0735997	0.162458	0.103642
ENSMUSG00000016831.12	Tox4	protein_coding	6950	27.2599	26.7043	25.075	26.7427	26.5614	27.2883	26.9848	27.6108	24.7438
ENSMUSG00000016833.14	Mrps18c	protein_coding	1076	41.8213	38.4003	41.4053	49.6362	41.4443	41.2362	44.1039	44.743	44.6747
ENSMUSG00000016918.15	Sulf1	protein_coding	11294	0.314398	0.389016	0.314073	0.335215	0.511573	0.418975	0.467585	0.381738	0.377706
ENSMUSG00000016921.14	Srsf6	protein_coding	4810	167.234	160.708	148.479	136.336	140.979	140.179	148.217	156.393	139.82
ENSMUSG00000016933.17	Plcg1	protein_coding	7857	25.0604	24.1822	23.8628	21.9599	22.8393	22.2587	21.5925	24.6453	21.2392
ENSMUSG00000016940.18	Kctd2	protein_coding	3009	44.2978	42.9667	44.7489	50.0583	47.057	45.9468	47.6024	47.4688	42.6575
ENSMUSG00000016942.6	Tmprss6	protein_coding	3359	6.44427	5.65515	6.52615	7.32613	8.14003	7.2682	6.53633	8.90147	7.84725
ENSMUSG00000016946.6	Kctd5	protein_coding	3730	48.5317	45.2277	46.5789	41.7887	44.6369	41.9376	40.5149	42.2317	38.7988
ENSMUSG00000016984.7	Etaa1	protein_coding	4185	14.3178	12.6057	11.3322	18.0863	18.0058	19.6559	16.3697	17.208	17.3587
ENSMUSG00000016995.17	Matn4	protein_coding	5174	14.6692	13.7988	14.2187	14.4672	14.7999	15.7131	14.8765	18.0234	14.9082
ENSMUSG00000017002.14	Slpi	protein_coding	1180	2.34368	1.97118	3.03611	2.2688	2.62059	2.73151	2.51355	2.70644	1.96942
ENSMUSG00000017007.9	Rbpjl	protein_coding	5732	4.31844	4.53134	3.88626	6.73698	7.32555	7.71088	7.09277	7.81406	6.81452
ENSMUSG00000017009.3	Sdc4	protein_coding	2547	2.84185	2.99337	2.25613	2.48445	2.93938	3.12332	3.06747	2.94658	2.94972
ENSMUSG00000017057.9	Il13ra1	protein_coding	3712	5.70267	4.52556	6.78468	5.12871	4.66948	4.1753	4.77467	5.18357	3.92785
ENSMUSG00000017119.19	Nbr1	protein_coding	6871	51.4696	49.0201	41.4754	61.0823	60.0461	63.2686	57.5697	63.3049	55.0697
ENSMUSG00000017132.17	Cyth1	protein_coding	3905	24.2538	22.9903	24.4894	23.0188	24.913	22.7248	23.7679	23.1444	21.3262
ENSMUSG00000017144.8	Rnd3	protein_coding	4432	13.2964	12.0854	11.1088	11.9347	13.3668	12.7192	11.7032	13.6369	11.9235
ENSMUSG00000017146.12	Brca1	protein_coding	8533	14.7005	12.7511	10.7666	21.8607	20.4561	23.6926	18.2019	21.5202	20.3624
ENSMUSG00000017165.1	Gast	protein_coding	460	0.296891	0.561835	0.308447	0.940601	0.176905	0.596334	1.57263	0.34713	1.38411
ENSMUSG00000017167.6	Cntnap1	protein_coding	5875	21.9848	18.2835	17.3221	18.4946	19.8627	18.986	22.5828	22.9667	20.4932
ENSMUSG00000017176.17	Nt5c3b	protein_coding	3420	74.2049	73.1786	72.8617	69.535	79.5082	73.5914	74.1497	67.7472	70.2033
ENSMUSG00000017188.3	Coa3	protein_coding	886	154.836	147.089	160.462	154.257	166.793	183.443	164.033	155.805	156.154
ENSMUSG00000017204.4	Gsdma	protein_coding	2726	0.100198	0	0.0520491	0	0	0	0.053075	0.0292883	0.0934246
ENSMUSG00000017210.14	Med24	protein_coding	6528	42.5525	39.6099	37.9384	39.0348	42.1528	38.0711	36.3036	39.7854	37.3499
ENSMUSG00000017211.14	Gsdma2	protein_coding	3083	0	0	0	0.0701713	0	0	0	0	0
ENSMUSG00000017221.14	Psmd3	protein_coding	4967	75.9424	73.0923	78.3057	63.7102	63.0923	64.4777	59.6338	63.0666	61.0027
ENSMUSG00000017264.16	Exosc10	protein_coding	3594	86.0686	80.3773	84.2866	79.1404	75.24	78.7487	81.5599	79.2623	74.6701
ENSMUSG00000017286.15	Glod4	protein_coding	6005	25.864	22.5752	20.8694	23.6617	23.6697	24.8447	23.5676	24.0871	23.3487
ENSMUSG00000017288.15	Vps53	protein_coding	5203	21.0249	20.0055	19.3208	25.1556	25.3215	22.8485	22.8439	23.0405	22.1122
ENSMUSG00000017291.13	Taok1	protein_coding	12421	11.8197	10.4373	8.86715	17.7372	17.4368	18.3717	15.6144	18.3386	16.8053
ENSMUSG00000017299.13	Dnttip1	protein_coding	2122	42.847	40.8767	42.7596	38.6901	42.2028	40.8012	42.6138	37.8318	38.9304
ENSMUSG00000017300.9	Tnnc2	protein_coding	800	0.938917	1.29222	2.23913	1.28451	0.999909	1.84304	2.53194	2.16266	1.83048
ENSMUSG00000017307.16	Acot8	protein_coding	1997	14.5665	15.5946	14.3431	16.2633	14.2553	17.1188	15.6492	13.8798	14.4267
ENSMUSG00000017309.11	Cd300lg	protein_coding	2737	0.598771	0.236065	0.466559	0.513774	0.535173	0.526177	0.264308	0.0583412	0.651344
ENSMUSG00000017311.15	Pyy	protein_coding	631	0.541085	1.43353	1.46158	2.39995	2.32135	2.93442	4.12723	3.28976	2.62344
ENSMUSG00000017314.12	Mpp2	protein_coding	4807	25.4275	23.8981	20.8534	26.1141	28.1354	27.3486	28.2773	30.1289	28.1722
ENSMUSG00000017316.13	Ppy	protein_coding	500	2.04855	1.29222	7.51995	8.32902	4.88257	8.09225	7.95753	6.06783	5.7302
ENSMUSG00000017344.4	Vtn	protein_coding	2030	0.605482	0.509249	0.559156	0.799279	1.12243	1.89182	0.677085	0.70794	1.00365
ENSMUSG00000017376.15	Nlk	protein_coding	5447	20.526	17.508	17.1268	16.8698	17.6736	17.0722	18.0355	20.3594	16.4695
ENSMUSG00000017386.10	Traf4	protein_coding	3292	81.332	81.647	84.6703	61.9048	70.549	68.0367	65.6828	72.5398	67.2469
ENSMUSG00000017390.15	Aldoc	protein_coding	3263	12.9748	13.3063	13.5015	12.6717	16.5346	12.8834	24.2098	21.9725	21.1709
ENSMUSG00000017400.10	Stac2	protein_coding	3139	23.407	20.0481	24.4311	22.3644	24.7058	24.7966	22.8846	24.57	21.2568
ENSMUSG00000017404.12	Rpl19	protein_coding	1022	2719.74	2971.29	3113.37	2875.61	2723.91	2856.57	2841.8	2429.41	2814.39
ENSMUSG00000017405.14	Nek8	protein_coding	5222	2.35375	2.05389	2.71708	2.88444	2.68033	3.22405	3.04769	3.4477	2.92618
ENSMUSG00000017412.15	Cacnb4	protein_coding	8963	0.0152371	0.0144173	0.0395754	0.0412136	0.0272373	0.0459076	0.14528	0.0178154	0.0639317
ENSMUSG00000017417.14	Plxdc1	protein_coding	4836	1.10137	1.01539	1.18825	1.07364	0.858185	1.12028	0.897533	0.858493	0.947924
ENSMUSG00000017418.14	Arl5b	protein_coding	10428	11.5904	9.81433	9.44953	10.8138	10.8353	11.0746	10.8914	13.3832	10.4405
ENSMUSG00000017421.18	Zfp207	protein_coding	6658	62.9979	59.0602	55.2903	52.4355	57.8176	57.928	59.6179	65.432	55.4736
ENSMUSG00000017428.16	Psmd11	protein_coding	6383	38.6249	36.4506	34.9268	36.8924	35.4228	34.4342	36.3009	35.2044	32.9616
ENSMUSG00000017446.14	C1qtnf1	protein_coding	3131	2.31178	3.63192	2.51506	3.14385	3.96354	3.31831	3.3502	2.72848	2.36903
ENSMUSG00000017453.4	Pipox	protein_coding	2470	2.84751	2.85126	2.92963	3.45966	2.40504	3.24845	2.69449	2.87682	2.65502
ENSMUSG00000017466.9	Timp2	protein_coding	3896	52.055	49.586	48.9826	43.2565	44.7819	44.5513	40.0142	39.4896	40.0872
ENSMUSG00000017478.15	Zc3h18	protein_coding	9190	33.1022	30.9416	28.408	30.4939	31.355	29.9909	27.6298	31.5754	27.2619
ENSMUSG00000017485.11	Top2b	protein_coding	14613	12.785	11.1377	9.37943	15.0469	15.0635	15.6511	14.2524	16.1177	14.7528
ENSMUSG00000017491.9	Rarb	protein_coding	5265	0.0259392	0	0.0134744	0.0359537	0	0.039076	0.02748	0.0151643	0.0120929
ENSMUSG00000017493.12	Igfbp4	protein_coding	4416	321.369	309.477	310.552	216.718	230.584	232.337	212.502	216.54	215.531
ENSMUSG00000017499.15	Cdc6	protein_coding	5229	22.5135	23.7735	22.8065	27.5543	27.2187	27.6333	25.4142	26.9339	25.7038
ENSMUSG00000017548.15	Suz12	protein_coding	4945	28.9434	26.7068	23.7146	29.8367	30.1314	35.1559	29.2437	33.0823	30.2958
ENSMUSG00000017550.14	Atad5	protein_coding	7532	7.01706	5.6273	4.90723	10.9505	11.8953	11.8091	8.82655	11.1513	10.4227
ENSMUSG00000017561.16	Crlf3	protein_coding	4261	18.9102	17.5895	16.9324	16.0312	15.603	16.191	18.098	15.2335	15.9733
ENSMUSG00000017607.9	Tns4	protein_coding	5167	0.0132156	0.0500182	0.04119	0.0314019	0.0944952	0.0796343	0.0700031	0.32449	0.246444
ENSMUSG00000017615.12	Tnfaip1	protein_coding	3781	60.0044	52.6748	51.4387	54.3563	60.8007	59.3917	54.165	62.0179	56.066
ENSMUSG00000017631.19	Abr	protein_coding	10974	16.6574	15.5081	14.6489	13.9918	15.1941	14.6231	14.2256	15.5111	14.0403
ENSMUSG00000017639.13	Rab11fip4	protein_coding	7451	0.659846	0.53763	0.45702	0.551661	0.447781	0.68109	0.504864	0.578628	0.563971
ENSMUSG00000017652.16	Cd40	protein_coding	3406	28.4286	28.6443	27.7231	33.8068	32.1108	33.4033	31.7316	28.2464	28.0958
ENSMUSG00000017664.16	Slc35c2	protein_coding	3914	47.8901	46.1885	45.2864	44.1907	45.3452	45.6255	45.6152	46.2231	42.9448
ENSMUSG00000017667.9	Zfp334	protein_coding	8205	11.4349	9.5755	8.38691	10.2368	10.7609	11.016	9.74247	12.0173	10.5921
ENSMUSG00000017670.16	Elmo2	protein_coding	6652	31.5351	28.8185	27.3288	29.205	30.1429	29.4644	29.2323	30.294	28.4175
ENSMUSG00000017677.11	Wsb1	protein_coding	3987	92.468	89.3891	77.8468	110.353	114.849	118.855	125.667	136.851	115.952
ENSMUSG00000017679.16	Ttpal	protein_coding	5951	15.2955	14.1578	15.2233	12.5237	13.059	13.0219	14.4415	15.2408	14.069
ENSMUSG00000017686.17	Rhot1	protein_coding	7414	25.3466	22.1093	22.123	25.8532	25.4204	24.4936	23.5933	25.5759	23.7363
ENSMUSG00000017692.8	Rhbdl3	protein_coding	4734	2.14923	2.14278	2.18793	3.07325	2.63003	3.12905	2.42971	2.22621	2.7571
ENSMUSG00000017697.3	Ada	protein_coding	2002	20.3968	20.8162	19.5961	18.9917	21.5838	20.1762	21.3193	16.7496	18.5091
ENSMUSG00000017707.9	Serinc3	protein_coding	3840	176.874	163.378	159.862	182.599	193.957	183.072	185.139	190.93	177.933
ENSMUSG00000017713.9	Tha1	protein_coding	2910	10.0198	10.8573	12.3967	10.5288	10.8501	10.2161	10.9009	9.83595	10.0536
ENSMUSG00000017715.11	Pgs1	protein_coding	5333	41.8506	39.9745	40.2737	35.6879	38.8112	37.0411	34.4411	39.4484	34.9743
ENSMUSG00000017716.15	Birc5	protein_coding	3402	115.548	108.844	111.961	96.4417	91.59	95.2209	97.1424	93.2874	93.7005
ENSMUSG00000017718.15	Afmid	protein_coding	3539	3.28651	3.5296	2.94015	4.22055	4.60641	4.58927	3.76791	5.06472	4.62054
ENSMUSG00000017720.2	Trp53tg5	protein_coding	934	1.71809	1.31436	1.06338	1.59243	1.24155	1.37671	1.00689	2.56445	1.39744
ENSMUSG00000017721.15	Pigt	protein_coding	3856	70.9589	64.8456	72.6723	58.4046	63.5012	61.1799	53.543	58.6997	54.7856
ENSMUSG00000017724.14	Etv4	protein_coding	3104	135.976	133.406	137.429	117.508	122.851	121.647	114.501	127.811	110.231
ENSMUSG00000017734.15	Dbndd2	protein_coding	4389	12.6021	12.2381	13.793	14.1629	14.1792	14.9076	15.683	13.8919	13.5031
ENSMUSG00000017737.2	Mmp9	protein_coding	3539	2.56623	2.59247	1.88433	2.44519	1.83953	2.44161	2.33029	2.05296	2.24883
ENSMUSG00000017740.17	Slc12a5	protein_coding	7447	13.094	11.7908	10.8267	10.6215	10.8673	10.2679	10.5593	11.7396	10.1398
ENSMUSG00000017747.13	Ghdc	protein_coding	2692	30.2615	30.5774	32.6516	29.6139	27.6896	30.8246	25.9859	28.8129	26.7967
ENSMUSG00000017754.13	Pltp	protein_coding	2562	20.1363	20.2004	17.8188	18.3237	19.7882	21.0259	18.5653	18.5265	17.2592
ENSMUSG00000017756.9	Slc12a7	protein_coding	12669	5.59474	5.62522	5.17974	4.37577	4.92021	4.68232	4.60805	4.90925	4.39737
ENSMUSG00000017760.16	Ctsa	protein_coding	4715	94.643	97.3345	97.4543	97.3006	95.1833	101.631	90.8292	93.6574	89.7103
ENSMUSG00000017764.2	Zswim1	protein_coding	2781	17.2124	16.356	17.2829	17.3767	14.8794	14.8081	15.2824	15.9192	13.7365
ENSMUSG00000017765.17	Slc12a4	protein_coding	4279	30.6795	28.2815	27.1072	28.0661	31.9019	29.978	28.0557	32.158	26.8201
ENSMUSG00000017767.3	Spata25	protein_coding	1138	4.86035	4.2582	4.95603	4.99023	4.11171	3.79652	4.92657	4.94614	3.88839
ENSMUSG00000017774.19	Myo1c	protein_coding	6585	28.3095	26.3546	22.8288	27.2353	28.4229	29.4621	25.3441	29.5111	23.5338
ENSMUSG00000017776.15	Crk	protein_coding	4730	65.5564	58.3138	57.0093	61.1053	59.8536	62.228	64.3271	65.1716	59.4288
ENSMUSG00000017778.14	Cox7c	protein_coding	1131	644.269	675.188	670.068	724.116	629.136	669.806	797.704	627.001	686.819
ENSMUSG00000017781.17	Pitpna	protein_coding	4129	81.755	78.7178	74.6713	74.8067	76.3701	75.5873	74.137	74.6481	71.6872
ENSMUSG00000017801.15	Mlx	protein_coding	1999	72.6061	77.0549	78.8215	76.4462	74.822	75.2338	77.6066	82.6557	76.1064
ENSMUSG00000017802.14	Retreg3	protein_coding	3589	66.5916	61.0465	62.9373	55.6518	56.4576	57.0372	56.5789	57.7944	51.3396
ENSMUSG00000017817.11	Jph2	protein_coding	4255	1.31595	1.07812	0.833641	0.953312	1.05186	1.01538	0.986084	0.975717	1.04743
ENSMUSG00000017830.15	Dhx58	protein_coding	3272	3.27651	3.71237	4.04366	5.95889	5.01139	5.98384	4.91929	5.38041	4.42685
ENSMUSG00000017831.8	Rab5a	protein_coding	5270	29.8925	29.4857	27.0041	30.5316	31.5776	34.12	29.9866	33.7539	29.0195
ENSMUSG00000017832.2	Hspb9	protein_coding	726	1.88113	1.42393	2.93152	2.53289	3.02638	3.02274	1.49465	2.63934	1.40317
ENSMUSG00000017837.12	Nkiras2	protein_coding	3578	62.8458	62.5344	67.5425	54.077	58.4962	61.4579	57.4807	53.1076	55.4211
ENSMUSG00000017843.14	Ppp2r5c	protein_coding	8286	22.16	20.9834	20.5226	22.2905	21.8024	22.2636	22.324	23.3758	21.1384
ENSMUSG00000017858.12	Ift52	protein_coding	2802	35.0807	34.0119	30.5596	35.7089	37.9871	34.3137	34.5957	35.4749	30.8119
ENSMUSG00000017861.11	Mybl2	protein_coding	4632	30.3538	31.4477	29.9807	28.1866	28.2849	28.6187	28.6975	27.0873	24.1851
ENSMUSG00000017868.16	Sgk2	protein_coding	3412	0.160105	0	0.0415843	0.0951077	0.2385	0.0401983	0.127212	0	0.0373206
ENSMUSG00000017897.18	Eya2	protein_coding	2963	0.0691376	0.174448	0.335201	0.456333	0.384497	0.370319	0.341808	0.269456	0.042976
ENSMUSG00000017929.13	B4galt5	protein_coding	4308	52.3391	51.6678	52.2356	43.1371	46.7516	45.1777	37.0438	46.3323	40.5837
ENSMUSG00000017943.15	Gdap1l1	protein_coding	2580	128.841	129.698	133.829	123.325	124.524	120.012	113.391	106.144	110.211
ENSMUSG00000017950.16	Hnf4a	protein_coding	4828	0.0848611	0.0267651	0.0293881	0	0.10113	0.369312	0.0599347	0	0.105499
ENSMUSG00000017969.13	Ptgis	protein_coding	2567	1.82217	1.87515	2.05892	1.68553	1.80695	1.62964	1.81769	1.39961	2.05864
ENSMUSG00000017978.18	Cadps2	protein_coding	9566	0	0	0	0.0113077	0	0	0.0453739	0	0
ENSMUSG00000017999.16	Ddx27	protein_coding	4817	74.2813	71.0024	64.367	66.7608	67.9288	65.0761	59.606	65.5029	61.032
ENSMUSG00000018001.18	Cyth3	protein_coding	9437	27.6627	25.8367	24.8153	30.3635	31.8364	31.4006	28.0105	32.6948	28.8693
ENSMUSG00000018008.8	Cyth4	protein_coding	7552	1.97115	1.91643	2.07606	1.82621	1.78872	1.96146	1.79129	1.91354	1.90535
ENSMUSG00000018012.11	Rac3	protein_coding	1293	5.70361	6.64599	6.36456	8.03112	8.43341	8.16788	7.16138	9.87965	9.35583
ENSMUSG00000018040.9	Rrp7a	protein_coding	5411	65.0038	61.5423	65.8165	63.3952	65.5851	64.6621	60.1952	60.9681	57.6267
ENSMUSG00000018042.18	Cyb5r3	protein_coding	4298	363.198	361.141	361.069	355.268	374.978	383.26	352.508	362.447	345.727
ENSMUSG00000018068.13	Ints2	protein_coding	10609	9.67407	9.2693	8.36215	11.2589	11.9161	11.9426	11.8068	13.6817	11.4837
ENSMUSG00000018076.12	Med13l	protein_coding	15427	4.19615	3.53063	3.3202	3.98964	3.75574	3.73409	3.75141	4.5957	3.73503
ENSMUSG00000018102.5	H2bc4	protein_coding	1156	18.4298	14.4201	14.2377	6.36289	6.89866	5.75441	7.88494	6.28497	6.38892
ENSMUSG00000018126.15	Baiap2l2	protein_coding	2728	0.976214	1.42106	0.728153	1.26885	1.43184	1.00555	1.40546	0.995072	1.19029
ENSMUSG00000018143.10	Mafk	protein_coding	3901	15.9291	16.248	14.194	13.6979	15.1446	14.1429	13.6949	13.8968	13.824
ENSMUSG00000018160.15	Med1	protein_coding	8753	22.9671	21.1187	20.0679	22.5718	22.1639	22.1334	19.0089	24.5002	20.5635
ENSMUSG00000018166.8	Erbb3	protein_coding	6016	6.71952	6.27208	5.5542	7.51574	8.27829	7.55776	7.38323	8.62632	6.62512
ENSMUSG00000018167.10	Stard3	protein_coding	3557	15.6458	14.9312	16.195	14.0495	17.3871	13.5923	16.2498	15.757	14.0154
ENSMUSG00000018168.8	Ikzf3	protein_coding	8754	0	0.0147615	0	0	0	0	0	0	0.0145462
ENSMUSG00000018169.12	Mfng	protein_coding	2839	13.758	13.1771	13.7688	14.707	15.937	15.8704	14.4224	16.0017	14.6669
ENSMUSG00000018171.9	Vmp1	protein_coding	3862	76.1619	73.4361	69.8958	74.1177	78.3313	77.4392	83.8236	84.8325	73.173
ENSMUSG00000018189.12	Uchl5	protein_coding	2921	50.1208	45.168	45.6599	58.3432	53.6564	62.3803	53.9897	53.5455	57.3478
ENSMUSG00000018196.18	Glrx2	protein_coding	8772	14.5101	13.1771	15.2448	15.3277	14.7779	15.7217	16.3864	16.7471	16.4108
ENSMUSG00000018199.9	Ro60	protein_coding	9541	9.12517	7.88253	6.63254	14.1263	13.766	15.6334	12.9806	15.7822	13.5599
ENSMUSG00000018209.15	Stk4	protein_coding	5860	22.6296	19.3447	19.588	21.2877	21.2119	21.6268	20.9431	24.531	21.7735
ENSMUSG00000018211.13	Wfdc15b	protein_coding	572	0	0	0	0.0945534	0	0	0	0	0
ENSMUSG00000018217.12	Pmp22	protein_coding	2354	302.655	293.33	286.755	285.885	290.797	290.482	295.173	295.262	280.992
ENSMUSG00000018238.6	Gdf9	protein_coding	2031	1.14312	1.14525	0.978041	1.25159	0.761273	1.53634	1.06856	0.825523	1.84956
ENSMUSG00000018239.9	Zcchc10	protein_coding	1391	59.694	56.3895	54.3674	66.4101	65.7561	70.7476	61.4718	70.1971	64.1266
ENSMUSG00000018286.6	Psmb6	protein_coding	1872	188.841	185.101	211.389	212.12	203.962	216.304	202.223	181.047	199.441
ENSMUSG00000018287.12	Spag7	protein_coding	1480	107.387	113.113	121.897	116.976	126.93	121.495	105.897	110.724	115.034
ENSMUSG00000018293.4	Pfn1	protein_coding	2405	281.061	273.26	300.6	269.006	291.617	279.86	281.649	262.625	284.246
ENSMUSG00000018322.10	Tomm34	protein_coding	3040	56.8741	55.9502	55.5408	58.2388	55.2635	57.8179	56.1477	55.2445	54.3489
ENSMUSG00000018326.9	Ywhab	protein_coding	3382	200.433	187.834	186.419	167.707	177.358	173.96	168.639	183.299	166.514
ENSMUSG00000018334.18	Ksr1	protein_coding	7103	4.79715	5.02116	4.80909	4.21834	4.07281	3.92469	3.94144	5.28856	3.50031
ENSMUSG00000018339.11	Gpx3	protein_coding	1813	0	0.142551	0.15652	0.0298315	0.359078	0.0378259	0.159605	0.17615	0
ENSMUSG00000018340.13	Anxa6	protein_coding	2930	269.69	255.754	261.351	248.807	272.902	252.64	257.219	252.054	253.785
ENSMUSG00000018341.12	Il12rb2	protein_coding	3794	0.125987	0.212872	0.0654455	0.149681	0.311005	0.316321	0.20974	0.326178	0.201378
ENSMUSG00000018347.16	Zkscan6	protein_coding	2371	15.2064	12.617	14.3023	15.4658	15.1014	14.809	13.8824	12.1898	13.4803
ENSMUSG00000018362.14	Kpna2	protein_coding	2873	303.634	291.188	278.611	277.783	277.948	282.787	280.955	274.312	259.551
ENSMUSG00000018363.16	Smurf2	protein_coding	6162	27.1721	24.4572	22.197	25.5195	26.1613	25.1855	27.6122	28.2459	26.0224
ENSMUSG00000018372.13	Cep95	protein_coding	4199	17.6119	17.3106	15.3239	21.9674	20.6589	22.2851	22.8101	23.3587	23.1234
ENSMUSG00000018377.10	Vezf1	protein_coding	4601	61.1759	55.5323	50.212	61.0905	56.7917	61.0364	55.5491	66.2614	55.6982
ENSMUSG00000018378.13	Cuedc1	protein_coding	5779	21.7061	20.0687	18.3342	18.8112	17.5735	19.96	17.2873	21.0341	18.0243
ENSMUSG00000018379.17	Srsf1	protein_coding	5710	170.814	168.775	146.377	146.156	147.923	150.632	159.467	169.789	151.692
ENSMUSG00000018381.15	Abi3	protein_coding	4153	1.52634	1.41575	1.51469	1.51067	1.27031	1.7119	1.52713	0.977188	1.3951
ENSMUSG00000018387.12	Shroom1	protein_coding	4600	0.860983	0.582904	0.555205	1.12284	1.15872	0.417434	1.16375	0.555408	0.892748
ENSMUSG00000018395.19	Kif3a	protein_coding	3586	37.2653	33.6028	29.5167	46.7999	45.7939	48.8999	42.041	45.2856	39.2027
ENSMUSG00000018398.18	Septin8	protein_coding	6087	97.6428	90.3833	84.6956	103.149	100.694	99.5834	98.4396	103.41	92.9668
ENSMUSG00000018401.17	Mtmr4	protein_coding	6240	14.9045	13.1604	12.3241	14.7346	14.9189	14.4081	14.2364	15.6865	12.7746
ENSMUSG00000018405.7	Mrm1	protein_coding	2868	27.5711	27.8787	28.5454	26.9291	27.097	29.4112	26.51	30.9282	27.3279
ENSMUSG00000018411.17	Mapt	protein_coding	7531	98.7597	91.6274	84.6303	102.984	102.382	102.99	102.926	121.133	104.968
ENSMUSG00000018412.16	Kansl1	protein_coding	6874	40.6987	36.5493	35.5953	38.207	42.1915	39.2026	37.1967	42.3881	37.3733
ENSMUSG00000018415.14	Gid4	protein_coding	4864	31.9383	34.0058	30.7312	30.6894	30.4157	29.6788	30.98	34.8807	28.1693
ENSMUSG00000018417.14	Myo1b	protein_coding	10792	13.0597	12.2732	11.2409	16.7335	18.5796	18.6506	15.6922	19.7824	15.8523
ENSMUSG00000018425.18	Dhx40	protein_coding	4233	31.021	30.5578	29.0609	37.4618	36.1607	37.6833	36.538	37.9678	36.2791
ENSMUSG00000018427.8	Ypel2	protein_coding	4847	10.6083	8.38464	7.46459	8.80395	8.49521	9.42298	8.98481	9.68555	8.61704
ENSMUSG00000018428.15	Akap1	protein_coding	4390	44.2841	37.6775	38.0894	40.5326	38.1856	39.663	37.2087	41.8841	38.5784
ENSMUSG00000018433.14	Nol11	protein_coding	5357	37.4821	34.5187	31.823	38.4559	40.5893	38.6417	39.0402	40.0243	37.7651
ENSMUSG00000018442.13	Derl2	protein_coding	8049	17.2473	17.0859	16.6406	17.9308	19.9371	18.7655	19.5256	19.0449	17.8255
ENSMUSG00000018446.8	C1qbp	protein_coding	2826	231.265	220.766	233.351	205.171	197.321	195.713	204.199	187.748	193.169
ENSMUSG00000018449.12	Rpain	protein_coding	2842	16.5066	16.2778	17.4112	19.2112	16.9653	18.701	18.2253	17.2631	16.1749
ENSMUSG00000018451.7	6330403K07Rik	protein_coding	1573	36.5517	34.7906	32.1115	31.9763	35.9545	35.2701	35.9636	31.9766	31.6523
ENSMUSG00000018459.15	Slc13a3	protein_coding	5215	0.0785636	0.111505	0.136036	0.114081	0.140438	0.249854	0.0832305	0.0612387	0.146506
ENSMUSG00000018470.8	Kcnab3	protein_coding	2865	3.09844	2.79643	3.87524	4.43626	5.09843	4.85913	4.07787	3.46948	4.47793
ENSMUSG00000018474.18	Chd3	protein_coding	8443	17.3159	15.0986	12.982	15.8801	15.0743	15.8348	15.7398	18.8654	14.2676
ENSMUSG00000018476.7	Kdm6b	protein_coding	6954	20.4982	19.1492	17.8734	16.2627	16.0786	16.1486	15.0373	19.4089	16.1461
ENSMUSG00000018479.12	1700125H20Rik	protein_coding	995	0.274512	0.259743	0	0.326138	0.32714	0.137846	0.290819	0	0
ENSMUSG00000018481.9	Appbp2	protein_coding	6463	29.1027	25.8124	24.4398	26.2975	27.4863	28.2463	28.4305	31.1923	26.0173
ENSMUSG00000018486.2	Wnt9b	protein_coding	4518	0.0302279	0	0	0.0239418	0	0.0303578	0	0	0
ENSMUSG00000018500.2	Adora2b	protein_coding	1845	0.0740216	0	0	0	0	0	0	0	0
ENSMUSG00000018501.17	Ncor1	protein_coding	12811	20.1081	18.4336	16.2835	21.9889	23.8869	23.0477	20.0998	24.5733	22.1134
ENSMUSG00000018507.16	Trpv2	protein_coding	4485	22.3505	21.3281	19.3452	23.6115	24.4945	26.1826	25.517	23.6226	22.387
ENSMUSG00000018509.8	Cenpv	protein_coding	1811	73.0358	84.3761	83.7917	77.9612	77.0849	73.9556	77.1346	71.3313	75.1827
ENSMUSG00000018537.16	Pcgf2	protein_coding	3526	37.1926	38.3616	37.1313	32.4876	33.6951	34.8921	31.6877	32.7194	32.2497
ENSMUSG00000018541.10	Cwc25	protein_coding	5053	18.5408	16.0601	17.5076	16.7081	16.9903	16.9376	15.29	16.5589	14.9313
ENSMUSG00000018543.8	1700001P01Rik	protein_coding	624	6.45642	4.76299	3.52441	5.89383	7.4986	4.7807	3.07218	4.15833	4.74456
ENSMUSG00000018547.8	Pip4k2b	protein_coding	5204	31.6231	26.4081	26.3105	24.3193	23.2525	24.0696	24.452	28.5822	22.9154
ENSMUSG00000018548.15	Trim37	protein_coding	7214	26.2813	23.3626	21.3252	29.0478	30.9249	32.4212	28.5344	31.7965	29.7295
ENSMUSG00000018554.13	Ybx2	protein_coding	1885	0.398479	0.47987	0.526897	0.573842	0.604385	0.65486	0.614037	0.211777	0.540425
ENSMUSG00000018559.16	Ctdnep1	protein_coding	2182	58.7087	60.5395	56.9949	48.5323	50.4032	48.0237	47.6915	47.8966	43.3018
ENSMUSG00000018565.17	Elp5	protein_coding	2294	80.1469	76.4827	79.2773	81.4569	81.0568	83.4211	82.4324	79.109	80.2383
ENSMUSG00000018566.14	Slc2a4	protein_coding	3478	2.2382	1.00316	1.87658	1.33734	1.07628	1.73516	1.24798	1.03301	1.28143
ENSMUSG00000018567.14	Gabarap	protein_coding	1844	200.022	208.847	202.768	198.183	181.419	184.797	194.701	177.367	186.328
ENSMUSG00000018569.12	Cldn7	protein_coding	1948	0.280431	0	0.0364183	0.0277642	0.125323	0.070409	0.0742723	0.122957	0
ENSMUSG00000018570.17	2810408A11Rik	protein_coding	2368	4.90221	5.12959	4.91327	6.34945	4.84545	3.8807	3.75759	4.85513	4.43639
ENSMUSG00000018572.10	Phf23	protein_coding	3273	45.5024	45.739	44.9652	43.1949	42.7144	43.0998	41.0994	38.5783	39.5766
ENSMUSG00000018574.14	Acadvl	protein_coding	2686	47.3113	45.259	44.161	48.2486	46.7222	49.0933	46.001	45.4835	43.5757
ENSMUSG00000018581.15	Dnah11	protein_coding	14458	0.710809	0.799929	0.613353	0.718235	0.70637	0.799243	0.73552	0.775868	0.702392
ENSMUSG00000018583.5	G3bp1	protein_coding	7064	153.104	146.033	143.221	137.382	148.105	144.258	138.174	145.552	135.341
ENSMUSG00000018585.9	Atox1	protein_coding	541	298.888	320.069	336.356	321.508	329.716	348.089	348.468	328.509	336.468
ENSMUSG00000018589.8	Glra2	protein_coding	3150	0	0	0	0	0	0	0	0	0.0404247
ENSMUSG00000018593.13	Sparc	protein_coding	3788	216.86	219.094	213.784	186.198	182.924	184.408	174.131	182.043	175.476
ENSMUSG00000018595.6	Glra4	protein_coding	2010	0.0339726	0.0642896	0	0.0538155	0.121457	0.119415	0.0899766	0.29791	0.015838
ENSMUSG00000018599.5	Mief2	protein_coding	2716	11.8166	11.6566	12.146	12.4657	13.5577	12.7764	12.0924	13.3752	10.924
ENSMUSG00000018604.18	Tbx3	protein_coding	6624	0.226792	0.253606	0.278459	0.171464	0.270271	0.289884	0.240264	0.3857	0.288355
ENSMUSG00000018623.9	Mmp7	protein_coding	1068	0	0	0	0	0	0	0	0	0.11923
ENSMUSG00000018634.10	Crhr1	protein_coding	2460	15.6278	13.6576	14.9961	17.1708	15.3159	14.9423	14.1448	13.5338	13.769
ENSMUSG00000018648.15	Dusp14	protein_coding	1945	3.58101	3.85341	2.58969	4.61596	4.10018	5.42986	4.46321	3.61229	3.20799
ENSMUSG00000018651.14	Tada2a	protein_coding	2974	27.5068	23.724	27.1224	31.2068	30.947	29.6773	31.476	29.3426	29.2868
ENSMUSG00000018656.5	Tcaf3	protein_coding	3692	0.110972	0	0.0192153	0.0292982	0	0	0	0	0.0689804
ENSMUSG00000018659.12	Pnpo	protein_coding	2925	14.8242	15.0869	13.3276	19.1931	18.2227	17.7366	17.77	17.6467	17.8127
ENSMUSG00000018661.17	Cog1	protein_coding	4987	37.2712	36.3866	35.2723	36.3908	37.8243	36.4482	35.5904	37.3104	34.1963
ENSMUSG00000018666.13	Cbx1	protein_coding	4273	76.9783	74.621	66.5266	68.7037	67.4166	70.0067	70.0218	75.3369	64.9503
ENSMUSG00000018669.14	Cdk5rap3	protein_coding	3812	63.4573	61.789	60.0837	69.4643	69.6457	67.508	67.4071	65.1265	60.9297
ENSMUSG00000018672.15	Copz2	protein_coding	2208	22.9472	23.9072	22.009	26.4054	24.3244	25.7479	27.9143	25.9624	25.1734
ENSMUSG00000018677.9	Slc25a39	protein_coding	2756	297.384	284.478	298.032	282.08	302.68	301.81	275.82	254.482	280.157
ENSMUSG00000018678.13	Sp2	protein_coding	3414	14.671	13.1626	12.8316	10.8914	11.6439	10.3952	9.92731	11.5644	11.4414
ENSMUSG00000018697.14	Aatf	protein_coding	2869	48.4111	49.3422	49.529	51.1249	54.4587	51.1051	52.3711	46.9466	49.5548
ENSMUSG00000018698.15	Lhx1	protein_coding	4072	2.78372	3.3797	2.87465	2.19818	2.70787	2.5178	2.5227	2.27442	2.04047
ENSMUSG00000018707.13	Dync1h1	protein_coding	15658	22.372	21.9751	20.0124	21.2549	21.3315	23.2741	21.1738	23.8811	21.4208
ENSMUSG00000018727.19	Cpsf4l	protein_coding	2246	0.152014	0.0863015	0.126345	0.120402	0.0724631	0	0.128836	0.213286	0.085043
ENSMUSG00000018733.10	Pex12	protein_coding	3536	12.5137	13.4759	14.325	13.8729	13.9002	14.9821	15.9065	14.4732	14.2787
ENSMUSG00000018736.14	Ndel1	protein_coding	3253	60.4971	55.7526	60.4748	55.7389	55.6099	51.5655	53.3497	55.4191	51.5144
ENSMUSG00000018740.14	Slc25a35	protein_coding	3677	10.2975	9.89285	11.2482	8.85475	8.42089	9.85686	9.58122	10.2704	9.54081
ENSMUSG00000018750.14	Zbtb4	protein_coding	8117	3.52066	3.47054	2.78807	3.17165	3.52894	3.40484	3.57383	4.09183	3.51406
ENSMUSG00000018752.19	Tnfsfm13	protein_coding	2235	4.36901	3.68586	3.52334	4.33572	3.3224	3.19633	4.20226	3.53653	3.75091
ENSMUSG00000018761.14	Mpdu1	protein_coding	2420	22.0656	22.2	24.5222	22.4049	26.5313	24.4275	21.2689	21.6755	21.4685
ENSMUSG00000018765.5	Fxr2	protein_coding	3766	49.192	50.5256	45.0222	42.5525	41.4443	43.6308	44.8531	43.6724	37.4304
ENSMUSG00000018770.9	Atp5g3	protein_coding	2181	458.677	455.032	458.217	392.553	409.156	407.666	430.365	389.059	399.149
ENSMUSG00000018774.13	Cd68	protein_coding	1257	0.760532	0.308406	0.564383	1.2908	1.29477	1.39121	0.575507	1.39736	0.70912
ENSMUSG00000018776.10	Slc35g3	protein_coding	1618	0.0844065	0.159731	0.0876921	0.133707	0.201177	0.169539	0	0.197379	0.236102
ENSMUSG00000018796.13	Acsl1	protein_coding	10483	19.2908	18.3731	16.8373	22.5795	21.8791	22.8867	20.1331	22.1172	19.8817
ENSMUSG00000018800.14	Abca5	protein_coding	11437	0.525406	0.463242	0.521046	1.07819	1.24515	1.17525	1.03733	1.25655	0.901841
ENSMUSG00000018809.2	Smyd4	protein_coding	4329	7.82382	5.86559	5.34243	5.53464	6.29729	5.81387	5.8655	6.75015	6.4419
ENSMUSG00000018819.10	Lsp1	protein_coding	5174	13.2901	14.5668	13.2795	10.6413	12.6452	11.4386	11.2343	11.1566	10.9458
ENSMUSG00000018820.13	Zfyve27	protein_coding	8623	21.9592	19.1668	18.108	20.5099	20.9126	22.7375	21.9591	25.4621	21.5749
ENSMUSG00000018821.3	Avpi1	protein_coding	1236	45.1918	42.8649	44.0236	48.4398	49.8396	47.9938	54.5485	44.1186	45.7942
ENSMUSG00000018822.7	Sfrp5	protein_coding	1900	0	0.0680116	0.0373384	0	0.0428295	0	0.152297	0.042021	0.13404
ENSMUSG00000018830.10	Myh11	protein_coding	7599	0.0539162	0.0170051	0	0.0142347	0.0374808	0.0541479	0	0.0210133	0
ENSMUSG00000018841.17	Rad51d	protein_coding	3714	15.3521	15.8483	14.2688	12.3052	12.5329	12.3345	13.4982	11.6944	11.6229
ENSMUSG00000018844.6	Fndc8	protein_coding	2166	0.315258	0.149148	0.540424	0.399517	0.544761	0.174137	0.651271	0.387035	0.396828
ENSMUSG00000018845.14	Unc45b	protein_coding	4493	0.0455942	0.251657	0.355267	0.138431	0.144894	0.160265	0.112706	0.151044	0.0921094
ENSMUSG00000018846.8	Pank3	protein_coding	7376	53.417	47.775	38.9724	58.3154	60.7342	63.3439	64.2695	73.2263	58.8091
ENSMUSG00000018848.4	Rars	protein_coding	3228	147.506	139.01	129.381	211.781	212.314	217.037	197.975	200.54	195.523
ENSMUSG00000018849.6	Wwc1	protein_coding	4960	44.1649	41.3589	41.9221	41.5121	46.0201	40.0133	38.9563	46.5357	35.0692
ENSMUSG00000018858.15	Mrpl58	protein_coding	3332	54.2775	53.6842	58.5939	54.9773	58.8829	60.1604	53.9736	51.8887	55.6816
ENSMUSG00000018861.8	Fdxr	protein_coding	2806	58.8428	51.8546	52.436	56.889	53.9124	57.3849	54.0367	57.2195	54.1163
ENSMUSG00000018862.11	Otop3	protein_coding	2426	0	0.0532655	0	0	0	0.0565362	0.0596382	0.263281	0.157466
ENSMUSG00000018865.9	Sult4a1	protein_coding	2512	99.1925	97.7653	93.4514	118.848	125.206	126.237	114.358	116.995	119.404
ENSMUSG00000018868.4	Pnpla5	protein_coding	2172	0.125755	0	0.195975	0.149405	0.299728	0.252591	0.26645	0	0.117254
ENSMUSG00000018882.12	Mrpl45	protein_coding	2596	58.3683	59.2351	59.11	56.0638	53.791	52.0678	53.615	55.0206	56.8262
ENSMUSG00000018893.15	Mb	protein_coding	1492	0.228837	0.08661	0.190195	0.525621	0.654499	0.252802	0.290916	0.214048	0.149357
ENSMUSG00000018899.16	Irf1	protein_coding	3976	18.7543	20.1097	19.3326	21.6012	20.7534	21.4911	19.6136	19.468	20.7612
ENSMUSG00000018900.7	Slc22a5	protein_coding	3071	21.4794	19.903	21.53	21.7501	24.2989	21.0358	22.5904	23.9702	21.4579
ENSMUSG00000018906.14	P4ha2	protein_coding	6239	61.4553	60.769	60.061	57.2833	60.8592	60.8511	73.0137	73.1471	71.8431
ENSMUSG00000018909.15	Arrb1	protein_coding	11175	15.9362	15.3043	14.9313	15.6712	16.6903	16.557	17.2713	18.6615	15.9414
ENSMUSG00000018916.5	Csf2	protein_coding	800	0	0	0	0	0	0	0	0.0997999	0
ENSMUSG00000018919.10	Tm4sf5	protein_coding	1125	0	0.114864	0	0	0.144669	0	0	0	0.113189
ENSMUSG00000018920.11	Cxcl16	protein_coding	3021	0.180827	0.288729	0.587081	0.483377	0.282836	0.204305	0.227488	0.171784	0.23183
ENSMUSG00000018921.11	Pelp1	protein_coding	3561	34.2671	29.8833	31.6763	30.2394	28.5193	27.4236	25.0685	29.3935	26.8908
ENSMUSG00000018923.13	Med11	protein_coding	1046	42.1721	50.9599	42.3894	44.3638	49.7903	47.8606	45.853	41.9045	45.8343
ENSMUSG00000018924.6	Alox15	protein_coding	2454	0.111304	0	0	0.0881574	0.0663212	0	0	0	0.10378
ENSMUSG00000018925.3	Heatr9	protein_coding	1875	0.0364186	0	0	0	0	0	0	0	0.135827
ENSMUSG00000018927.3	Ccl6	protein_coding	1795	0	0	0	0	0	0	0	0	0.0709403
ENSMUSG00000018931.3	Natd1	protein_coding	4247	13.2164	14.369	11.86	11.2639	10.5097	11.9491	10.9185	12.0878	11.0187
ENSMUSG00000018932.9	Map2k3	protein_coding	3314	44.6922	39.9091	41.5724	32.3137	34.7457	33.865	34.3588	37.4626	33.8709
ENSMUSG00000018965.11	Ywhah	protein_coding	3709	182.136	180.315	179.241	186.154	191.516	184.139	186.675	184.951	175.437
ENSMUSG00000018974.7	Sart3	protein_coding	5657	26.0248	25.6525	25.3197	22.6014	23.7209	21.9422	20.1154	21.4384	21.2155
ENSMUSG00000018983.9	E2f2	protein_coding	4882	31.1212	28.6263	25.8661	26.6545	29.2867	28.2208	25.798	29.4698	24.9485
ENSMUSG00000018986.10	Slfn3	protein_coding	3411	4.38417	3.03071	2.89096	5.10561	5.5706	4.08133	3.79627	4.09615	4.31179
ENSMUSG00000018995.12	Nars2	protein_coding	6967	9.67377	9.00956	9.93832	9.50187	10.2377	10.9458	11.2193	10.7836	10.9527
ENSMUSG00000018999.14	Slc35b4	protein_coding	9177	25.6598	23.5119	23.5703	22.631	23.3124	24.1261	21.3311	24.1512	21.2715
ENSMUSG00000019027.8	Dnah1	protein_coding	13043	3.89773	4.38402	4.57161	5.33465	5.21898	5.6154	4.73382	5.42652	4.70573
ENSMUSG00000019039.14	Dalrd3	protein_coding	2458	28.1974	28.8226	33.1336	29.0556	27.4454	27.0352	26.841	30.5652	27.4439
ENSMUSG00000019054.13	Fis1	protein_coding	1714	110.395	107.773	116.596	110.567	97.7558	99.7867	111.635	90.8796	101.558
ENSMUSG00000019055.15	Plod1	protein_coding	6765	55.5565	54.7451	55.3281	46.5535	48.3926	46.8441	44.5061	46.7473	44.1023
ENSMUSG00000019066.13	Rab3d	protein_coding	4196	21.7744	21.9733	21.9034	23.2656	23.1561	22.1294	23.8436	21.4822	21.926
ENSMUSG00000019080.8	Mfsd3	protein_coding	2456	25.8432	25.7023	29.6943	25.5779	30.8805	29.7378	26.9218	26.5591	28.0625
ENSMUSG00000019082.18	Slc25a22	protein_coding	5992	24.6952	21.2423	22.4597	21.8974	23.7121	23.5309	22.9386	23.5576	22.3989
ENSMUSG00000019087.13	Atp6ap1	protein_coding	3026	172.8	178.086	171.977	161.405	163.303	171.752	158.5	159.891	152.818
ENSMUSG00000019088.14	Dnase1l1	protein_coding	2121	8.82134	9.73278	10.1347	12.2398	10.0713	12.1411	10.7608	11.8009	11.1668
ENSMUSG00000019102.10	Aldh3a1	protein_coding	1942	10.6893	9.88129	11.5803	14.1478	14.4147	16.2794	14.7886	12.3748	13.6714
ENSMUSG00000019122.8	Ccl9	protein_coding	3045	0.0448505	0	0	0	0	0	0	0.10488	0
ENSMUSG00000019124.10	Scrn1	protein_coding	8613	16.8274	17.7937	15.4109	17.9654	17.1718	18.5758	16.5	16.5928	17.3014
ENSMUSG00000019132.11	BC005537	protein_coding	5849	65.7632	60.7227	61.0577	57.136	58.1973	57.0881	57.4871	62.8318	53.3168
ENSMUSG00000019139.10	Isyna1	protein_coding	2436	115.546	110.072	117.597	118.737	122.498	123.813	118.668	117.531	113.067
ENSMUSG00000019143.15	Hars2	protein_coding	4279	25.541	23.8422	20.5086	24.3311	25.4645	24.4327	25.6381	26.4951	25.4809
ENSMUSG00000019146.2	Cacng2	protein_coding	5510	0	0	0	0	0	0.0497847	0.0787744	0.01449	0
ENSMUSG00000019158.9	Tmem160	protein_coding	883	49.725	56.7084	63.8727	63.8235	64.7875	72.151	73.2424	51.2675	67.4183
ENSMUSG00000019173.11	Rab5c	protein_coding	2194	266.355	266.69	276.011	251.269	253.957	245.401	231.498	234.316	230.125
ENSMUSG00000019178.17	Styxl1	protein_coding	1770	1.89037	2.29971	2.40484	3.33063	1.83901	2.51841	2.49311	2.79665	2.41006
ENSMUSG00000019179.10	Mdh2	protein_coding	3562	237.904	218.538	230.773	213.97	219.615	219.559	211.317	205.741	206.128
ENSMUSG00000019188.16	H13	protein_coding	8884	62.9929	62.2837	63.4605	58.206	60.6794	58.7826	59.7971	55.8987	59.0213
ENSMUSG00000019189.13	Rnf145	protein_coding	7786	26.5737	26.729	25.0204	23.8122	24.2477	24.028	25.7923	26.6509	22.9048
ENSMUSG00000019194.15	Scn1b	protein_coding	1859	22.7739	20.3669	21.1417	22.9256	21.4931	19.9574	19.2235	19.9707	19.3164
ENSMUSG00000019210.10	Atp6v1e1	protein_coding	4110	86.245	85.5507	82.4905	77.0738	79.9703	75.4863	79.8569	79.7039	77.1772
ENSMUSG00000019214.14	Chtf18	protein_coding	5299	12.081	10.9494	11.2325	10.6965	12.7616	12.0099	10.901	13.2363	10.4653
ENSMUSG00000019230.14	Lhx9	protein_coding	9494	0.532239	0.803044	0.732294	0.83172	0.737133	0.953481	0.69339	0.740037	0.60356
ENSMUSG00000019232.14	Etnppl	protein_coding	8262	0	0.0782026	0	0.0392771	0.0295483	0.0664036	0.105071	0.038654	0.0462374
ENSMUSG00000019235.9	Rps6kl1	protein_coding	4235	4.813	6.07206	4.43079	7.45818	6.8598	7.56224	7.08038	8.03112	9.4263
ENSMUSG00000019254.16	Ppp1r12c	protein_coding	4960	45.9546	42.0493	42.2797	40.04	41.5084	42.3499	40.0356	42.2781	38.0473
ENSMUSG00000019261.3	Map1s	protein_coding	7963	21.2581	20.3253	20.4463	19.5813	21.624	21.9006	18.8779	20.8649	19.1015
ENSMUSG00000019278.5	Dpep1	protein_coding	2486	0.0549355	0	0.0856109	0	0.196402	0.110343	0.0581989	0.128463	0.0512219
ENSMUSG00000019295.8	Tmem129	protein_coding	3179	144.141	133.348	134.934	146.006	144.718	150.061	150.83	167.064	151.091
ENSMUSG00000019297.9	Nop9	protein_coding	3800	38.5899	36.6838	35.3408	35.6104	36.116	34.226	37.0749	35.1716	36.2829
ENSMUSG00000019301.5	Hsd17b1	protein_coding	1339	7.21607	4.80119	5.48364	3.95839	5.53041	3.27783	5.02444	5.60489	5.8486
ENSMUSG00000019302.16	Atp6v0a1	protein_coding	6556	44.1831	39.0564	39.1398	41.7885	42.8664	41.8521	37.252	43.89	38.3315
ENSMUSG00000019303.14	Psmc3ip	protein_coding	1818	39.0441	34.8644	36.7202	40.5337	41.7623	40.2492	39.6524	38.2072	38.3659
ENSMUSG00000019312.10	Grb7	protein_coding	3365	0.0405854	0	0	0.0803634	0.0483662	0.0407598	0.0859925	0	0.0378418
ENSMUSG00000019320.14	Noxo1	protein_coding	3013	0.951864	1.12581	0.953597	1.48091	1.52597	1.14942	1.60865	1.65615	1.52146
ENSMUSG00000019326.14	Aoc3	protein_coding	4621	0.236433	0.111856	0.0921137	0.409643	0.246541	0.474899	0.313098	0.397385	0.468457
ENSMUSG00000019338.13	Zfp687	protein_coding	5952	16.7959	15.344	15.2804	11.5266	10.3566	11.7811	11.9536	13.7761	11.264
ENSMUSG00000019359.14	Gdpd2	protein_coding	4609	0	0	0	0.0234691	0	0	0	0.0259839	0.0276281
ENSMUSG00000019362.8	D8Ertd738e	protein_coding	616	278.682	281.939	295.403	291.67	291.223	300.142	286.429	260.646	285.166
ENSMUSG00000019368.13	Sec14l4	protein_coding	3487	0	0	0	0	0	0	0.020746	0	0.0365179
ENSMUSG00000019370.10	Calm3	protein_coding	2423	405.51	400.572	401.239	362.253	365.84	381.299	356.481	365.557	357.917
ENSMUSG00000019373.11	Cops3	protein_coding	3454	97.3564	95.3172	90.4861	110.04	107.363	107.752	107.541	105.336	103.42
ENSMUSG00000019428.16	Fkbp8	protein_coding	4529	111.353	107.502	116.627	104.497	115.173	112.013	106.347	100.633	103.552
ENSMUSG00000019429.7	Ffar3	protein_coding	1849	1.73574	2.30629	1.95678	2.1938	1.93648	1.78029	2.97346	2.11582	2.5137
ENSMUSG00000019432.15	Ddx39b	protein_coding	3783	267.661	256.284	256.27	265.898	275.545	267.543	248.423	271.219	243.138
ENSMUSG00000019433.9	Gipc1	protein_coding	1729	134.832	132.809	131.71	114.895	114.698	118.039	112.382	110.917	109.92
ENSMUSG00000019437.17	Tlcd1	protein_coding	5009	217.06	234.381	241.563	233.99	216.526	212.2	221.876	196.988	220.14
ENSMUSG00000019461.12	Plscr3	protein_coding	3148	35.4982	34.984	37.1954	34.4042	37.5602	36.1736	32.804	31.5758	32.2693
ENSMUSG00000019464.6	Ptger1	protein_coding	5459	16.7992	14.623	15.9976	15.9509	15.354	15.4392	14.8949	17.1556	15.0571
ENSMUSG00000019467.15	Arhgef25	protein_coding	3994	65.84	62.2815	61.813	71.3905	73.1549	70.1752	71.7072	75.4421	66.6499
ENSMUSG00000019470.12	Xab2	protein_coding	4685	84.7476	86.3733	79.9906	80.9479	88.9492	85.1045	79.2665	81.0498	76.8783
ENSMUSG00000019471.10	Cdc37	protein_coding	8194	58.4513	56.3947	57.1682	54.4806	56.2105	57.4806	56.8824	52.236	56.5358
ENSMUSG00000019478.16	Rab4a	protein_coding	1757	72.0936	66.4129	73.0021	64.8276	71.0014	70.9203	70.2825	66.7074	67.3288
ENSMUSG00000019487.11	Trip10	protein_coding	3180	42.1734	43.3178	40.4464	41.9751	39.4597	42.9801	41.2891	43.4349	38.6818
ENSMUSG00000019494.14	Cops6	protein_coding	2525	111.338	108.751	109.463	112.517	111.3	115.162	114.958	99.8236	102.198
ENSMUSG00000019505.7	Ubb	protein_coding	1675	1241.97	1225.49	1414.66	1236.49	1202.03	1306.92	1085.33	1076.91	1135.24
ENSMUSG00000019518.11	Ap4m1	protein_coding	5361	15.9153	15.8966	16.1114	15.2185	16.1128	15.9603	14.3373	15.3023	15.0829
ENSMUSG00000019528.18	Gyg	protein_coding	2344	14.9446	16.0701	13.4077	11.4907	10.3456	10.0351	11.0487	11.8534	9.61552
ENSMUSG00000019539.11	Rcn3	protein_coding	1717	140.905	146.682	158.888	122.328	133.486	120.681	127.24	129.897	131.454
ENSMUSG00000019558.14	Slc6a8	protein_coding	5210	18.6374	18.4656	17.5927	15.8828	18.0246	18.0331	18.481	17.7763	16.9254
ENSMUSG00000019564.12	Arid3a	protein_coding	5562	4.19875	4.7163	4.63004	3.31586	3.5699	3.53865	3.94092	3.45944	3.54861
ENSMUSG00000019578.11	Ubxn6	protein_coding	5685	20.9059	19.4174	19.6419	19.1888	19.5961	20.0488	18.6802	18.1729	18.2887
ENSMUSG00000019579.13	Mydgf	protein_coding	2222	121.204	123.494	127.486	121.094	117.779	126.015	127.33	115.017	122.008
ENSMUSG00000019590.16	Cyb561	protein_coding	3653	61.5087	66.6539	64.9323	62.5533	71.1623	69.4138	70.483	69.6769	66.658
ENSMUSG00000019647.16	Sema6a	protein_coding	8778	7.58073	7.3164	6.53017	7.09174	7.2495	6.84377	6.42813	8.32234	7.12267
ENSMUSG00000019659.8	Ccdc12	protein_coding	2694	21.038	21.7049	21.7253	20.889	20.2534	21.5357	21.1062	18.4633	21.7074
ENSMUSG00000019689.4	Fmc1	protein_coding	689	50.4456	48.9975	48.4965	54.3986	66.4945	56.7339	61.7367	51.1022	57.3852
ENSMUSG00000019699.16	Akt3	protein_coding	5124	85.1895	78.3175	70.0776	85.0903	86.0214	86.0977	86.1205	96.7459	79.5737
ENSMUSG00000019710.13	Mrpl24	protein_coding	2255	121.141	124.738	128.075	116.851	119.412	119.259	116.869	109.528	112.063
ENSMUSG00000019715.14	Gle1	protein_coding	6087	29.156	27.2795	27.2956	25.9183	26.7243	25.845	24.4821	26.351	24.3609
ENSMUSG00000019718.8	L3hypdh	protein_coding	2679	16.6188	16.617	16.2064	13.6877	14.6106	13.8488	15.6348	15.9441	14.3308
ENSMUSG00000019726.12	Lyst	protein_coding	17459	5.97234	5.63251	4.83138	8.87211	9.91857	10.0909	7.4935	9.37921	8.91634
ENSMUSG00000019731.13	Slc35e1	protein_coding	4470	15.4443	13.9918	15.5852	13.2852	13.2532	13.5623	13.9989	13.9318	12.0501
ENSMUSG00000019732.14	Calr3	protein_coding	1962	2.29705	1.44897	3.10963	3.91438	3.31809	3.39047	2.83908	4.27278	3.92657
ENSMUSG00000019734.16	Tmc4	protein_coding	4280	2.95157	2.6569	2.50289	2.50204	2.99456	3.07369	3.1269	3.82411	2.94171
ENSMUSG00000019737.14	Syne4	protein_coding	2946	1.57616	0.943067	1.25222	1.34018	1.66647	1.53638	1.57157	1.16535	1.85863
ENSMUSG00000019738.15	Polr2i	protein_coding	1212	29.4943	33.9581	36.8177	32.6872	33.6046	34.2043	30.2317	28.0296	32.7537
ENSMUSG00000019762.4	Iyd	protein_coding	1623	0.168293	0.238858	0.174844	0.199943	0.401114	0.338033	0.267435	0.0983856	0.313833
ENSMUSG00000019763.11	Rmnd1	protein_coding	5894	11.655	10.5401	8.94309	13.0256	11.8392	12.281	11.5496	12.442	12.0716
ENSMUSG00000019767.12	Ccdc170	protein_coding	3792	0.0360152	0.204465	0.205794	0.285256	0.17168	0.10851	0.152619	0.0421096	0.151113
ENSMUSG00000019768.16	Esr1	protein_coding	13661	1.84946	1.35739	1.61505	3.30581	2.85332	3.08731	3.19845	3.33129	3.03873
ENSMUSG00000019772.5	Vip	protein_coding	3402	0.040144	0.265889	0.0417066	0	0	0	0	0.046937	0.0374303
ENSMUSG00000019773.7	Fbxo5	protein_coding	2003	104.831	103.61	92.0168	103.957	114.772	107.575	106.074	106.267	100.764
ENSMUSG00000019774.8	Mtrf1l	protein_coding	3261	10.3024	9.98588	9.37638	10.598	11.2794	11.8398	10.6926	10.5523	11.3046
[truncated: 29,026 more rows]
