# Supplementary material for: Programmable enhancement of endogenous mRNA translation through CRISPR-guided epitranscriptomic regulation
Source: Cell Discov. 2026 Jun 24;12:45. doi: 10.1038/s41421-026-00903-7 (PMC13294356; doi:10.1038/s41421-026-00903-7)
Supplement: Supplementary file 4 — Supplementary Table 3 [file 41421_2026_903_MOESM4_ESM.xlsx]

## Sheet: Tab. S3
Tab. S3 The different regulated genes (DRGs) in proteomics data of CRISPR-TE expression cells.
Non-target vs CRISPR-TE
ID	Protein_Names	Gene	Description	Non-target	MiniCURE	Regulated
A0A494BBA8	A0A494BBA8_MOUSE	Fau	Finkel-Biskis-Reilly murine sarcoma virus (FBR-MuSV) ubiquitously expressed (fox derived)	25.5508	26.3668	up
A2A4N8	A2A4N8_MOUSE	Nbr1	NBR1, autophagy cargo receptor	16.878	15.0603	down
A2AWA9	RBGP1_MOUSE	Rabgap1	Rab GTPase-activating protein 1	23.3281	22.5529	down
A6H5Y3	METH_MOUSE	Mtr	Methionine synthase	18.1938	17.4235	down
B1ASP2	B1ASP2_MOUSE	Jak1	Tyrosine-protein kinase	19.6092	18.1369	down
B1AZI6	THOC2_MOUSE	Thoc2	THO complex subunit 2	22.6049	21.0474	down
E9Q3X0	E9Q3X0_MOUSE	Mvp	Major vault protein	24.3328	22.6145	down
E9Q8I7	E9Q8I7_MOUSE	Nfxl1	Nuclear transcription factor, X-box binding-like 1	19.7211	18.9456	down
E9QLK7	E9QLK7_MOUSE	Trrap	Transformation/transcription domain-associated protein	22.5189	20.3883	down
F2Z471	F2Z471_MOUSE	Vdac1	Voltage-dependent anion-selective channel protein 1	23.4484	22.2053	down
F8VPN4	F8VPN4_MOUSE	Agl	Glycogen debranching enzyme	18.8092	17.5426	down
F8WGM5	F8WGM5_MOUSE	Stxbp2	Syntaxin-binding protein 2 (Fragment)	19.7935	18.9823	down
F8WGT1	F8WGT1_MOUSE	Ahcyl2	S-adenosylhomocysteine hydrolase-like 2	22.818	21.8411	down
P58059	RT21_MOUSE	Mrps21	Small ribosomal subunit protein bS21m	21.6937	20.5556	down
P62069	UBP46_MOUSE	Usp46	Ubiquitin carboxyl-terminal hydrolase 46	18.6555	17.7265	down
P63087	PP1G_MOUSE	Ppp1cc	Serine/threonine-protein phosphatase PP1-gamma catalytic subunit	23.0972	21.933	down
P69566	RANB9_MOUSE	Ranbp9	Ran-binding protein 9	19.1726	18.2977	down
P97313	PRKDC_MOUSE	Prkdc	DNA-dependent protein kinase catalytic subunit	18.8743	17.0346	down
P97366	EVI5_MOUSE	Evi5	Ecotropic viral integration site 5 protein	20.6225	18.8813	down
Q3U3R4	LMF1_MOUSE	Lmf1	Lipase maturation factor 1	23.0703	20.6575	down
Q5SSK3	TEFM_MOUSE	Tefm	Transcription elongation factor, mitochondrial	21.2692	19.666	down
Q5U458	DJC11_MOUSE	Dnajc11	DnaJ homolog subfamily C member 11	21.9386	21.1582	down
Q61187	TS101_MOUSE	Tsg101	Tumor susceptibility gene 101 protein	21.8127	20.7006	down
Q64012	RALY_MOUSE	Raly	RNA-binding protein Raly	23.3804	22.4736	down
Q6IE82	JADE3_MOUSE	Jade3	Protein Jade-3	16.2275	15.4187	down
Q6P5D3	DHX57_MOUSE	Dhx57	Putative ATP-dependent RNA helicase DHX57	21.5145	20.3793	down
Q6PER3	MARE3_MOUSE	Mapre3	Microtubule-associated protein RP/EB family member 3	20.1895	19.4062	down
Q78T54	VMA21_MOUSE	Vma21	Vacuolar ATPase assembly integral membrane protein Vma21	19.6358	20.4761	up
Q7TMI3	UHRF2_MOUSE	Uhrf2	E3 ubiquitin-protein ligase UHRF2	19.2122	18.0006	down
Q7TQK4	EXOS3_MOUSE	Exosc3	Exosome complex component RRP40	21.4699	19.7723	down
Q80TA1	EPT1_MOUSE	Selenoi	Ethanolaminephosphotransferase 1	20.6818	19.1404	down
Q80UZ2	SDA1_MOUSE	Sdad1	Protein SDA1 homolog	26.8086	24.2839	down
Q80X80	C2C2L_MOUSE	C2cd2l	Phospholipid transfer protein C2CD2L	18.6758	17.4891	down
Q80XC6	NRDE2_MOUSE	Nrde2	Nuclear exosome regulator NRDE2	19.069	16.5072	down
Q80ZM5	Q80ZM5_MOUSE	H1f10	H1 histone family, member X	24.3474	23.3344	down
Q8BGP6	S2540_MOUSE	Slc25a40	Mitochondrial glutathione transporter SLC25A40	19.1045	17.5807	down
Q8BGU5	CCNY_MOUSE	Ccny	Cyclin-Y	18.9683	18.0484	down
Q8BK72	RT27_MOUSE	Mrps27	Small ribosomal subunit protein mS27	23.4762	22.4868	down
Q8BKH7	SIN1_MOUSE	Mapkap1	Target of rapamycin complex 2 subunit MAPKAP1	19.3111	18.5026	down
Q8BVA2	TM222_MOUSE	Tmem222	Transmembrane protein 222	17.9648	17.0919	down
Q8C5L7	RBM34_MOUSE	Rbm34	RNA-binding protein 34	22.8605	21.8705	down
Q8CI78	RMND1_MOUSE	Rmnd1	Required for meiotic nuclear division protein 1 homolog	23.9983	19.2251	down
Q8JZM7	CDC73_MOUSE	Cdc73	Parafibromin	23.5162	21.1753	down
Q8JZQ2	AFG32_MOUSE	Afg3l2	Mitochondrial inner membrane m-AAA protease component AFG3L2	23.6	22.4773	down
Q8JZR0	ACSL5_MOUSE	Acsl5	Long-chain-fatty-acid--CoA ligase 5	21.1773	20.292	down
Q8R349	CDC16_MOUSE	Cdc16	Cell division cycle protein 16 homolog	21.4229	20.4854	down
Q8VC48	PEX12_MOUSE	Pex12	Peroxisome assembly protein 12	18.5224	17.7191	down
Q8VDZ4	ZDHC5_MOUSE	Zdhhc5	Palmitoyltransferase ZDHHC5	18.1232	19.3588	up
Q8VHN8	TIRR_MOUSE	Nudt16l1	Tudor-interacting repair regulator protein	22.545	21.2799	down
Q91V09	WDR13_MOUSE	Wdr13	WD repeat-containing protein 13	19.0982	17.3248	down
Q921N6	DDX27_MOUSE	Ddx27	Probable ATP-dependent RNA helicase DDX27	22.2332	21.1964	down
Q923T9	KCC2G_MOUSE	Camk2g	Calcium/calmodulin-dependent protein kinase type II subunit gamma	20.1795	18.9253	down
Q99J27	ACATN_MOUSE	Slc33a1	Acetyl-coenzyme A transporter 1	20.8595	19.9294	down
Q99JR1	SFXN1_MOUSE	Sfxn1	Sideroflexin-1	22.4167	21.6205	down
Q9CQ49	NCBP2_MOUSE	Ncbp2	Nuclear cap-binding protein subunit 2	20.7231	19.752	down
Q9CQG6	TM147_MOUSE	Tmem147	BOS complex subunit TMEM147	19.9352	18.7978	down
Q9CQL5	RM18_MOUSE	Mrpl18	Large ribosomal subunit protein uL18m	21.3135	20.3947	down
Q9CWU2	ZDH13_MOUSE	Zdhhc13	Palmitoyltransferase ZDHHC13	20.0348	19.2018	down
Q9D0L8	MCES_MOUSE	Rnmt	mRNA cap guanine-N7 methyltransferase	22.461	21.4857	down
Q9D0W5	PPIL1_MOUSE	Ppil1	Peptidyl-prolyl cis-trans isomerase-like 1	21.6145	20.1771	down
Q9D1Q4	DPM3_MOUSE	Dpm3	Dolichol-phosphate mannosyltransferase subunit 3	21.9908	20.6831	down
Q9D338	RM19_MOUSE	Mrpl19	Large ribosomal subunit protein bL19m	21.4791	20.7111	down
Q9D3B1	HACD2_MOUSE	Hacd2	Very-long-chain (3R)-3-hydroxyacyl-CoA dehydratase 2	21.4112	20.3671	down
Q9D8U2	TM41A_MOUSE	Tmem41a	Transmembrane protein 41A	20.878	19.655	down
Q9D8V0	HM13_MOUSE	Hm13	Minor histocompatibility antigen H13	22.2058	21.2862	down
Q9DBY8	NVL_MOUSE	Nvl	Nuclear valosin-containing protein-like	21.9922	21.2265	down
Q9EPE9	AT131_MOUSE	Atp13a1	Endoplasmic reticulum transmembrane helix translocase	24.8183	23.9099	down
Q9EQK7	ICMT_MOUSE	Icmt	Protein-S-isoprenylcysteine O-methyltransferase	19.3064	18.2667	down
Q9ERS2	NDUAD_MOUSE	Ndufa13	NADH dehydrogenase [ubiquinone] 1 alpha subcomplex subunit 13	20.9009	20.0766	down
Q9QYI5	DNJB2_MOUSE	Dnajb2	DnaJ homolog subfamily B member 2	21.2845	20.169	down
Q9Z127	LAT1_MOUSE	Slc7a5	Large neutral amino acids transporter small subunit 1	23.7519	22.4929	down
WT vs CRISPR-TE
ID	Protein_Names	Gene	Description	WT	MiniCURE	Regulated
A2ATK9	A2ATK9_MOUSE	Fam171a1	Family with sequence similarity 171, member A1	13.725	15.8824	up
B1AZI6	THOC2_MOUSE	Thoc2	THO complex subunit 2	22.2787	21.0474	down
B7ZNH7	B7ZNH7_MOUSE	Col14a1	Collagen, type XIV, alpha 1	18.2781	15.8626	down
D3Z7I0	D3Z7I0_MOUSE	Gtf3c2	General transcription factor IIIC, polypeptide 2, beta	21.3205	18.4396	down
F8VPN4	F8VPN4_MOUSE	Agl	Glycogen debranching enzyme	18.756	17.5426	down
O88291	ZN326_MOUSE	Znf326	DBIRD complex subunit ZNF326	21.6528	20.4344	down
O88561	S27A3_MOUSE	Slc27a3	Long-chain fatty acid transport protein 3	19.9957	19.1797	down
P06802	ENPP1_MOUSE	Enpp1	Ectonucleotide pyrophosphatase/phosphodiesterase family member 1	19.1364	18.1226	down
P16330	CN37_MOUSE	Cnp	2',3'-cyclic-nucleotide 3'-phosphodiesterase	19.8768	18.9996	down
P16460	ASSY_MOUSE	Ass1	Argininosuccinate synthase	23.4059	22.0181	down
P50544	ACADV_MOUSE	Acadvl	Very long-chain specific acyl-CoA dehydrogenase, mitochondrial	23.6869	21.3966	down
P63087	PP1G_MOUSE	Ppp1cc	Serine/threonine-protein phosphatase PP1-gamma catalytic subunit	22.7198	21.933	down
P70227	ITPR3_MOUSE	Itpr3	Inositol 1,4,5-trisphosphate-gated calcium channel ITPR3	18.4264	17.4701	down
P70403	CASP_MOUSE	Cux1	Protein CASP	20.4021	18.1526	down
P97858	S35B1_MOUSE	Slc35b1	Solute carrier family 35 member B1	20.289	19.2345	down
P97864	CASP7_MOUSE	Casp7	Caspase-7	19.2072	18.4355	down
Q14CH7	SYAM_MOUSE	Aars2	Alanine--tRNA ligase, mitochondrial	21.1182	19.556	down
Q5U458	DJC11_MOUSE	Dnajc11	DnaJ homolog subfamily C member 11	21.9542	21.1582	down
Q61599	GDIR2_MOUSE	Arhgdib	Rho GDP-dissociation inhibitor 2	20.6115	19.4737	down
Q64012	RALY_MOUSE	Raly	RNA-binding protein Raly	23.4133	22.4736	down
Q6IE82	JADE3_MOUSE	Jade3	Protein Jade-3	16.2044	15.4187	down
Q6ZPF4	FMNL3_MOUSE	Fmnl3	Formin-like protein 3	21.2461	19.9484	down
Q7TMI3	UHRF2_MOUSE	Uhrf2	E3 ubiquitin-protein ligase UHRF2	19.1346	18.0006	down
Q7TQK4	EXOS3_MOUSE	Exosc3	Exosome complex component RRP40	21.3451	19.7723	down
Q80TA1	EPT1_MOUSE	Selenoi	Ethanolaminephosphotransferase 1	20.3016	19.1404	down
Q80X80	C2C2L_MOUSE	C2cd2l	Phospholipid transfer protein C2CD2L	18.8508	17.4891	down
Q80ZM5	Q80ZM5_MOUSE	H1f10	H1 histone family, member X	24.5723	23.3344	down
Q8BGT6	MILK1_MOUSE	Micall1	MICAL-like protein 1	16.5432	18.5239	up
Q8BJM5	ZNT6_MOUSE	Slc30a6	Zinc transporter 6	19.4602	18.6664	down
Q8BVU0	LRCH3_MOUSE	Lrch3	DISP complex protein LRCH3	19.859	19.0426	down
Q8C4X2	KC1G3_MOUSE	Csnk1g3	Casein kinase I isoform gamma-3	19.5489	18.1686	down
Q8C5L7	RBM34_MOUSE	Rbm34	RNA-binding protein 34	22.7006	21.8705	down
Q8CBQ5	P4K2B_MOUSE	Pi4k2b	Phosphatidylinositol 4-kinase type 2-beta	19.4591	17.6589	down
Q8CI78	RMND1_MOUSE	Rmnd1	Required for meiotic nuclear division protein 1 homolog	23.9956	19.2251	down
Q8K2X8	TF2H5_MOUSE	Gtf2h5	General transcription factor IIH subunit 5	19.3231	20.2757	up
Q8R502	LRC8C_MOUSE	Lrrc8c	Volume-regulated anion channel subunit LRRC8C	17.8404	15.1604	down
Q8VEF1	ASTRA_MOUSE	Gramd1a	Protein Aster-A	17.6128	16.78	down
Q99MJ9	DDX50_MOUSE	Ddx50	ATP-dependent RNA helicase DDX50	26.4821	23.0543	down
Q99MU3	DSRAD_MOUSE	Adar	Double-stranded RNA-specific adenosine deaminase	20.6511	19.5209	down
Q9CQ49	NCBP2_MOUSE	Ncbp2	Nuclear cap-binding protein subunit 2	20.6594	19.752	down
Q9CQG6	TM147_MOUSE	Tmem147	BOS complex subunit TMEM147	19.8753	18.7978	down
Q9CQQ7	AT5F1_MOUSE	Atp5pb	ATP synthase F(0) complex subunit B1, mitochondrial	24.9106	24.126	down
Q9CXJ4	MITOS_MOUSE	Abcb8	Mitochondrial potassium channel ATP-binding subunit	19.8208	18.989	down
Q9CYV5	TM135_MOUSE	Tmem135	Transmembrane protein 135	18.5933	17.6441	down
Q9D1Q4	DPM3_MOUSE	Dpm3	Dolichol-phosphate mannosyltransferase subunit 3	21.5875	20.6831	down
Q9D7J4	COX20_MOUSE	Cox20	Cytochrome c oxidase assembly protein COX20, mitochondrial	18.5633	17.619	down
Q9D8V0	HM13_MOUSE	Hm13	Minor histocompatibility antigen H13	22.1064	21.2862	down
Q9D967	MGDP1_MOUSE	Mdp1	Magnesium-dependent phosphatase 1	20.4359	21.2362	up
Q9DBV4	MXRA8_MOUSE	Mxra8	Matrix remodeling-associated protein 8	17.2927	16.0256	down
Q9DC48	PRP17_MOUSE	Cdc40	Pre-mRNA-processing factor 17	20.7638	19.5901	down
Q9DCF9	SSRG_MOUSE	Ssr3	Translocon-associated protein subunit gamma	21.9093	20.635	down
Q9EPQ7	STAR5_MOUSE	Stard5	StAR-related lipid transfer protein 5	19.9214	20.9783	up
Q9JLJ5	ELOV1_MOUSE	Elovl1	Very long chain fatty acid elongase 1	18.0369	16.9525	down
Q9QXC1	FETUB_MOUSE	Fetub	Fetuin-B	14.7807	17.0394	up
Q9QYI3	DNJC7_MOUSE	Dnajc7	DnaJ homolog subfamily C member 7	22.8119	21.9133	down
Q9Z127	LAT1_MOUSE	Slc7a5	Large neutral amino acids transporter small subunit 1	23.5365	22.4929	down
Q9Z1B5	MD2L1_MOUSE	Mad2l1	Mitotic spindle assembly checkpoint protein MAD2A	22.5467	21.5275	down
WT vs Non-target
ID	Protein_Names	Gene	Description	WT	Non-target	Regulated
A0A0A0MQ95	A0A0A0MQ95_MOUSE	Arhgap12	Rho GTPase activating protein 12	20.7445	21.5169	up
B2RRE7	OTUD4_MOUSE	Otud4	OTU domain-containing protein 4	19.561	18.6651	down
B7ZNH7	B7ZNH7_MOUSE	Col14a1	Collagen, type XIV, alpha 1	18.2781	16.5299	down
E9Q3X0	E9Q3X0_MOUSE	Mvp	Major vault protein	22.2047	24.3328	up
O55100	SNG1_MOUSE	Syngr1	Synaptogyrin-1	21.2301	22.0127	up
P06802	ENPP1_MOUSE	Enpp1	Ectonucleotide pyrophosphatase/phosphodiesterase family member 1	19.1364	17.9943	down
P97333	NRP1_MOUSE	Nrp1	Neuropilin-1	17.32	16.2223	down
Q61211	EIF2D_MOUSE	Eif2d	Eukaryotic translation initiation factor 2D	18.1821	19.9566	up
Q61576	FKB10_MOUSE	Fkbp10	Peptidyl-prolyl cis-trans isomerase FKBP10	21.0299	20.1476	down
Q61599	GDIR2_MOUSE	Arhgdib	Rho GDP-dissociation inhibitor 2	20.6115	19.5224	down
Q7TN75	PEG10_MOUSE	Peg10	Retrotransposon-derived protein PEG10	19.2544	20.1275	up
Q80SZ6	Q80SZ6_MOUSE	Nxf7	Nuclear RNA export factor 7	19.7286	20.5092	up
Q8CBQ5	P4K2B_MOUSE	Pi4k2b	Phosphatidylinositol 4-kinase type 2-beta	19.4591	17.3524	down
Q8QZS3	FLCN_MOUSE	Flcn	Folliculin	15.8995	17.5275	up
Q9EPQ7	STAR5_MOUSE	Stard5	StAR-related lipid transfer protein 5	19.9214	20.8872	up
Q9QXC1	FETUB_MOUSE	Fetub	Fetuin-B	14.7807	17.395	up
