# Supplementary material for: Programmable enhancement of endogenous mRNA translation through CRISPR-guided epitranscriptomic regulation
Source: Cell Discov. 2026 Jun 24;12:45. doi: 10.1038/s41421-026-00903-7 (PMC13294356; doi:10.1038/s41421-026-00903-7)
Supplement: Supplementary file 5 — Supplementary Table 4 [file 41421_2026_903_MOESM5_ESM.xlsx]

## Sheet: Tab. S4
Tab. S4 The different regulated genes (DRGs) in proteomics data of CRISPR-TE expression tissues.
sFlt1+PBS vs sFlt1+CRISPR-TE Non-target
ID	Protein_Names	Gene	Description	sFlt1+PBS	MiniCURE-Non-target	Regulated
A0A087WQN7	A0A087WQN7_MOUSE	Xrn1	5'-3' exoribonuclease 1	18.9631	22.2915	up
A0A0A0MQH5	A0A0A0MQH5_MOUSE	Macf1	Microtubule-actin crosslinking factor 1 (Fragment)	20.333	21.1603	up
A0A1L1SSC0	A0A1L1SSC0_MOUSE	Lrrfip2	Leucine-rich repeat flightless-interacting protein 2	20.4931	21.2272	up
D3Z0L4	D3Z0L4_MOUSE	Chchd3	Coiled-coil-helix-coiled-coil-helix domain containing 3 (Fragment)	21.7478	22.7119	up
D3Z2H9	D3Z2H9_MOUSE	Tpm3-rs7	Tropomyosin 3, related sequence 7	23.4092	24.3105	up
F2Z3U3	F2Z3U3_MOUSE	Raph1	Ras association (RalGDS/AF-6) and pleckstrin homology domains 1	18.4123	19.3006	up
F2Z471	F2Z471_MOUSE	Vdac1	Voltage-dependent anion-selective channel protein 1	21.562	23.0269	up
H3BK24	H3BK24_MOUSE	Cux1	Homeobox protein cut-like	19.6807	20.647	up
O08585	CLCA_MOUSE	Clta	Clathrin light chain A	23.6521	24.8122	up
O35153	BET1L_MOUSE	Bet1l	BET1-like protein	19.0123	20.3086	up
O70480	VAMP4_MOUSE	Vamp4	Vesicle-associated membrane protein 4	18.5649	19.3237	up
O89112	LANC1_MOUSE	Lancl1	Glutathione S-transferase LANCL1	19.7683	20.6263	up
P04925	PRIO_MOUSE	Prnp	Major prion protein	18.4177	19.9831	up
P09542	MYL3_MOUSE	Myl3	Myosin light chain 3	23.6234	24.479	up
P0C0A3	CHMP6_MOUSE	Chmp6	Charged multivesicular body protein 6	19.9325	20.8444	up
P14901	HMOX1_MOUSE	Hmox1	Heme oxygenase 1	20.798	21.5845	up
P24668	MPRD_MOUSE	M6pr	Cation-dependent mannose-6-phosphate receptor	22.4096	23.5814	up
P25206	MCM3_MOUSE	Mcm3	DNA replication licensing factor MCM3	19.4387	20.8323	up
P28667	MRP_MOUSE	Marcksl1	MARCKS-related protein	21.1257	22.2229	up
P46656	ADX_MOUSE	Fdx1	Adrenodoxin, mitochondrial	20.8203	22.0192	up
P51855	GSHB_MOUSE	Gss	Glutathione synthetase	22.2257	20.4385	down
P56395	CYB5_MOUSE	Cyb5a	Cytochrome b5	24.4807	25.3566	up
P60521	GBRL2_MOUSE	Gabarapl2	Gamma-aminobutyric acid receptor-associated protein-like 2	20.5618	21.2816	up
P62858	RS28_MOUSE	Rps28	Small ribosomal subunit protein eS28	24.8023	25.7592	up
P62892	RL39_MOUSE	Rpl39	Large ribosomal subunit protein eL39	20.5536	19.7059	down
Q3U7U3	FBX7_MOUSE	Fbxo7	F-box only protein 7	23.4255	21.8066	down
Q5U458	DJC11_MOUSE	Dnajc11	DnaJ homolog subfamily C member 11	22.0927	22.9871	up
Q60778	IKBB_MOUSE	Nfkbib	NF-kappa-B inhibitor beta	14.507	15.7626	up
Q60876	4EBP1_MOUSE	Eif4ebp1	Eukaryotic translation initiation factor 4E-binding protein 1	20.62	19.0911	down
Q60996	2A5G_MOUSE	Ppp2r5c	Serine/threonine-protein phosphatase 2A 56 kDa regulatory subunit gamma isoform	18.9105	20.5385	up
Q61387	COX7R_MOUSE	Cox7a2l	Cytochrome c oxidase subunit 7A-related protein, mitochondrial	18.197	19.1219	up
Q61730	IL1AP_MOUSE	Il1rap	Interleukin-1 receptor accessory protein	15.4212	17.2272	up
Q62141	SIN3B_MOUSE	Sin3b	Paired amphipathic helix protein Sin3b	19.2392	20.1995	up
Q62313	TGON1_MOUSE	Tgoln1	Trans-Golgi network integral membrane protein 1	21.7446	22.6995	up
Q64151	SEM4C_MOUSE	Sema4c	Semaphorin-4C	19.8199	20.6321	up
Q6IE82	JADE3_MOUSE	Jade3	Protein Jade-3	16.0606	16.8728	up
Q6P3A8	ODBB_MOUSE	Bckdhb	2-oxoisovalerate dehydrogenase subunit beta, mitochondrial	17.5722	18.2413	up
Q6XLQ8	Q6XLQ8_MOUSE	Calu	Calumenin	22.9266	23.6388	up
Q80WW9	DDRGK_MOUSE	Ddrgk1	DDRGK domain-containing protein 1	20.4071	21.2979	up
Q80Y14	GLRX5_MOUSE	Glrx5	Glutaredoxin-related protein 5, mitochondrial	21.6846	22.7068	up
Q80ZM5	Q80ZM5_MOUSE	H1f10	H1 histone family, member X	20.3775	19.178	down
Q8BGB8	COQ4_MOUSE	Coq4	Ubiquinone biosynthesis protein COQ4 homolog, mitochondrial	16.4612	18.6354	up
Q8BGT7	SPF30_MOUSE	Smndc1	Survival of motor neuron-related-splicing factor 30	18.8742	19.7049	up
Q8BHS3	RBM22_MOUSE	Rbm22	Pre-mRNA-splicing factor RBM22	19.1985	19.9179	up
Q8BR70	YIPF6_MOUSE	Yipf6	Protein YIPF6	19.32	20.4433	up
Q8BUY5	TIDC1_MOUSE	Timmdc1	Complex I assembly factor TIMMDC1, mitochondrial	17.7542	19.1134	up
Q8C3X2	CC90B_MOUSE	Ccdc90b	Coiled-coil domain-containing protein 90B, mitochondrial	20.1105	21.0684	up
Q8C3X4	GUF1_MOUSE	Guf1	Translation factor Guf1, mitochondrial	17.6172	20.389	up
Q8C4S8	DEN2A_MOUSE	Dennd2a	DENN domain-containing protein 2A	18.9244	22.1309	up
Q8CBC4	CNST_MOUSE	Cnst	Consortin	17.9989	18.8495	up
Q8CIV2	MBRL_MOUSE	Tmem259	Membralin	16.7222	17.565	up
Q8JZR0	ACSL5_MOUSE	Acsl5	Long-chain-fatty-acid--CoA ligase 5	19.3767	20.141	up
Q8K021	SCAM1_MOUSE	Scamp1	Secretory carrier-associated membrane protein 1	21.3428	22.1271	up
Q8K353	CYTM1_MOUSE	Cystm1	Cysteine-rich and transmembrane domain-containing protein 1	21.0694	22.2883	up
Q8R2Q8	BST2_MOUSE	Bst2	Bone marrow stromal antigen 2	22.8839	23.762	up
Q8R409	HEXI1_MOUSE	Hexim1	Protein HEXIM1	19.1051	19.9882	up
Q8VD65	PI3R4_MOUSE	Pik3r4	Phosphoinositide 3-kinase regulatory subunit 4	19.4727	21.8593	up
Q91VT8	SIM14_MOUSE	Smim14	Small integral membrane protein 14	15.6297	16.7728	up
Q91XH6	Q91XH6_MOUSE	Vti1b	Vesicle transport through interaction with t-SNAREs 1B	21.0604	22.0977	up
Q91XV3	BASP1_MOUSE	Basp1	Brain acid soluble protein 1	23.5953	24.7731	up
Q921Y4	MFSD5_MOUSE	Mfsd5	Molybdate-anion transporter	17.0275	17.9225	up
Q99PV0	PRP8_MOUSE	Prpf8	Pre-mRNA-processing-splicing factor 8	21.7253	22.6438	up
Q9BCZ4	SELS_MOUSE	Selenos	Selenoprotein S	18.8155	19.8867	up
Q9CQI7	RU2B_MOUSE	Snrpb2	U2 small nuclear ribonucleoprotein B''	19.8341	20.7722	up
Q9CQN3	TOM6_MOUSE	Tomm6	Mitochondrial import receptor subunit TOM6 homolog	19.6175	20.49	up
Q9CR98	F136A_MOUSE	Fam136a	Protein FAM136A	21.2798	22.0031	up
Q9CRA9	FGOP2_MOUSE	Fgfr1op2	FGFR1 oncogene partner 2 homolog	18.285	20.1191	up
Q9CWG9	BL1S2_MOUSE	Bloc1s2	Biogenesis of lysosome-related organelles complex 1 subunit 2	18.3014	19.1372	up
Q9CXP8	GBG10_MOUSE	Gng10	Guanine nucleotide-binding protein G(I)/G(S)/G(O) subunit gamma-10	18.2521	19.1063	up
Q9CY24	T179B_MOUSE	Tmem179b	Transmembrane protein 179B	18.6517	19.7163	up
Q9D0R4	DDX56_MOUSE	Ddx56	Probable ATP-dependent RNA helicase DDX56	17.7386	18.7812	up
Q9D172	GAL3A_MOUSE	Gatd3	Glutamine amidotransferase-like class 1 domain-containing protein 3, mitochondrial	22.5026	23.5301	up
Q9D198	SYF2_MOUSE	Syf2	Pre-mRNA-splicing factor SYF2	17.5714	18.5289	up
Q9D1G5	LRC57_MOUSE	Lrrc57	Leucine-rich repeat-containing protein 57	21.4924	22.514	up
Q9D1Q4	DPM3_MOUSE	Dpm3	Dolichol-phosphate mannosyltransferase subunit 3	21.2636	22.3336	up
Q9D3D9	ATPD_MOUSE	Atp5f1d	ATP synthase subunit delta, mitochondrial	23.6151	24.885	up
Q9D4I9	Q9D4I9_MOUSE	Rab23	RAB23, member RAS oncogene family	19.6379	18.7013	down
Q9D8L5	CCD91_MOUSE	Ccdc91	Coiled-coil domain-containing protein 91	18.8789	17.1447	down
Q9DCF9	SSRG_MOUSE	Ssr3	Translocon-associated protein subunit gamma	23.04	23.8215	up
Q9DCT6	BAP18_MOUSE	Bap18	Chromatin complexes subunit BAP18	16.7285	18.2821	up
Q9EST3	4ET_MOUSE	Eif4enif1	Eukaryotic translation initiation factor 4E transporter	16.9868	19.028	up
Q9JL35	HMGN5_MOUSE	Hmgn5	High mobility group nucleosome-binding domain-containing protein 5	22.1562	22.8909	up
Q9JLR9	HIG1A_MOUSE	Higd1a	HIG1 domain family member 1A, mitochondrial	17.3197	18.2102	up
Q9R1Q7	PLP2_MOUSE	Plp2	Proteolipid protein 2	22.9247	23.8695	up
Q9Z2X2	PSD10_MOUSE	Psmd10	26S proteasome non-ATPase regulatory subunit 10	20.1489	18.8297	down
cRAP-P69905	cRAP-HBA_HUMAN	cRAP-HBA1	Hemoglobin subunit alpha	31.7945	30.9284	down
sFlt1+PBS vs sFlt1+CRISPR-TE gsRNA7
ID	Protein_Names	Gene	Description	sFlt1+PBS	sFlt1+MiniCURE-gsRNA7	Regulated
Q58A65	JIP4_MOUSE	Spag9	C-Jun-amino-terminal kinase-interacting protein 4	21.0261	21.8058	up
Q6NXI6	RPRD2_MOUSE	Rprd2	Regulation of nuclear pre-mRNA domain-containing protein 2	16.8908	17.8445	up
Q6NZE7	PBIR2_MOUSE	Pabir2	PABIR family member 2	17.8289	18.7293	up
Q8CBC4	CNST_MOUSE	Cnst	Consortin	17.9989	18.9072	up
Q8CE04	Q8CE04_MOUSE	Cast	Calpastatin	17.1578	17.9613	up
Q8CIC2	NUP42_MOUSE	Nup42	Nucleoporin NUP42	17.3154	18.2136	up
Q8JZR0	ACSL5_MOUSE	Acsl5	Long-chain-fatty-acid--CoA ligase 5	19.3767	20.1669	up
Q8R149	BUD13_MOUSE	Bud13	BUD13 homolog	21.6327	23.1284	up
Q8R2M2	TDIF2_MOUSE	Dnttip2	Deoxynucleotidyltransferase terminal-interacting protein 2	19.6645	20.4717	up
Q9CQJ4	RING2_MOUSE	Rnf2	E3 ubiquitin-protein ligase RING2	19.5433	20.4323	up
Q9CRA9	FGOP2_MOUSE	Fgfr1op2	FGFR1 oncogene partner 2 homolog	18.285	20.1553	up
Q9D172	GAL3A_MOUSE	Gatd3	Glutamine amidotransferase-like class 1 domain-containing protein 3, mitochondrial	22.5026	23.406	up
Q9D4I9	Q9D4I9_MOUSE	Rab23	RAB23, member RAS oncogene family	19.6379	20.7669	up
Q9JIZ9	PLS3_MOUSE	Plscr3	Phospholipid scramblase 3	18.2285	17.4161	down
Q9JME5	AP3B2_MOUSE	Ap3b2	AP-3 complex subunit beta-2	18.103	19.0466	up
sFlt1+PBS vs PBS+PBS
ID	Protein_Names	Gene	Description	sFlt1+PBS	PBS+PBS	Regulated
A0A140LHQ8	A0A140LHQ8_MOUSE	Picalm	Phosphatidylinositol binding clathrin assembly protein (Fragment)	19.3948	20.5096	down
A0A384DV79	A0A384DV79_MOUSE	Hmga1	High mobility group protein HMG-I/HMG-Y	19.595	20.6013	down
A2A5Y6	A2A5Y6_MOUSE	Mapt	Microtubule-associated protein	18.9167	19.7846	down
O89051	ITM2B_MOUSE	Itm2b	Integral membrane protein 2B	19.1756	20.0088	down
P14901	HMOX1_MOUSE	Hmox1	Heme oxygenase 1	20.798	21.6774	down
P51949	MAT1_MOUSE	Mnat1	CDK-activating kinase assembly factor MAT1	18.2116	19.0608	down
P70403	CASP_MOUSE	Cux1	Protein CASP	17.4056	20.8642	down
Q149L6	DJB14_MOUSE	Dnajb14	DnaJ homolog subfamily B member 14	16.3349	17.2105	down
Q3UKR0	Q3UKR0_MOUSE	Daxx	Death domain-associated protein 6	16.0636	16.8437	down
Q60778	IKBB_MOUSE	Nfkbib	NF-kappa-B inhibitor beta	14.507	15.8256	down
Q60876	4EBP1_MOUSE	Eif4ebp1	Eukaryotic translation initiation factor 4E-binding protein 1	20.62	19.8099	up
Q6PIJ4	NFRKB_MOUSE	Nfrkb	Nuclear factor related to kappa-B-binding protein	16.6025	18.1989	down
Q7TQ95	LNP_MOUSE	Lnpk	Endoplasmic reticulum junction formation protein lunapark	19.7286	20.5984	down
Q80UG1	FADS6_MOUSE	Fads6	Fatty acid desaturase 6	18.0967	18.8786	down
Q8BUY5	TIDC1_MOUSE	Timmdc1	Complex I assembly factor TIMMDC1, mitochondrial	17.7542	18.6219	down
Q8CE04	Q8CE04_MOUSE	Cast	Calpastatin	17.1578	18.528	down
Q8CIC2	NUP42_MOUSE	Nup42	Nucleoporin NUP42	17.3154	18.1529	down
Q8CIV2	MBRL_MOUSE	Tmem259	Membralin	16.7222	17.6431	down
Q8VDV8	MITD1_MOUSE	Mitd1	MIT domain-containing protein 1	15.9816	16.8565	down
Q91V81	RBM42_MOUSE	Rbm42	RNA-binding protein 42	18.0694	19.3899	down
Q91Z49	UIF_MOUSE	Fyttd1	UAP56-interacting factor	20.1124	20.9877	down
Q9D172	GAL3A_MOUSE	Gatd3	Glutamine amidotransferase-like class 1 domain-containing protein 3, mitochondrial	22.5026	23.3316	down
Q9JIH2	NUP50_MOUSE	Nup50	Nuclear pore complex protein Nup50	20.5966	21.4498	down
Q9JJK5	HERP1_MOUSE	Herpud1	Homocysteine-responsive endoplasmic reticulum-resident ubiquitin-like domain member 1 protein	17.0559	18.0996	down
Q9Z2F7	BNI3L_MOUSE	Bnip3l	BCL2/adenovirus E1B 19 kDa protein-interacting protein 3-like	19.136	20.0481	down
sFlt1+CRISPR-TE Non-target vs PBS+PBS
ID	Protein_Names	Gene	Description	sFlt1+MiniCURE-Non-target	PBS+PBS	Regulated
A0A1L1SVG6	A0A1L1SVG6_MOUSE	Slc44a2	Choline transporter-like protein	20.2453	21.0222	down
B2RRE2	B2RRE2_MOUSE	Myo18a	Myo18a protein	24.8386	23.4188	up
E9QNA7	E9QNA7_MOUSE	Sorbs1	Sorbin and SH3 domain containing 1	19.7462	20.5654	down
O08585	CLCA_MOUSE	Clta	Clathrin light chain A	23.8834	24.8122	down
O35674	ADA19_MOUSE	Adam19	Disintegrin and metalloproteinase domain-containing protein 19	16.5224	17.4226	down
P04925	PRIO_MOUSE	Prnp	Major prion protein	18.8319	19.9831	down
P0C0A3	CHMP6_MOUSE	Chmp6	Charged multivesicular body protein 6	19.8302	20.8444	down
P15331	PERI_MOUSE	Prph	Peripherin	24.6847	26.5294	down
P52760	RIDA_MOUSE	Rida	2-iminobutanoate/2-iminopropanoate deaminase	19.9444	19.0852	up
P58929	GMEB2_MOUSE	Gmeb2	Glucocorticoid modulatory element-binding protein 2	18.2336	16.3476	up
P61458	PHS_MOUSE	Pcbd1	Pterin-4-alpha-carbinolamine dehydratase	20.1468	18.6795	up
P62858	RS28_MOUSE	Rps28	Small ribosomal subunit protein eS28	24.866	25.7592	down
Q0KL02	TRIO_MOUSE	Trio	Triple functional domain protein	21.6781	23.6025	down
Q31125	S39A7_MOUSE	Slc39a7	Zinc transporter SLC39A7	20.4433	21.5336	down
Q3V384	AFG1L_MOUSE	Afg1l	AFG1-like ATPase	18.1391	19.1913	down
Q5U458	DJC11_MOUSE	Dnajc11	DnaJ homolog subfamily C member 11	21.7322	22.9871	down
Q60996	2A5G_MOUSE	Ppp2r5c	Serine/threonine-protein phosphatase 2A 56 kDa regulatory subunit gamma isoform	19.3727	20.5385	down
Q6P3A8	ODBB_MOUSE	Bckdhb	2-oxoisovalerate dehydrogenase subunit beta, mitochondrial	17.5615	18.2413	down
Q80X80	C2C2L_MOUSE	C2cd2l	Phospholipid transfer protein C2CD2L	17.7727	19.5176	down
Q8BGR8	GSKIP_MOUSE	Gskip	GSK3B-interacting protein	18.5888	17.4198	up
Q8BPG6	SUMF2_MOUSE	Sumf2	Inactive C-alpha-formylglycine-generating enzyme 2	20.8188	20.0444	up
Q8BUY5	TIDC1_MOUSE	Timmdc1	Complex I assembly factor TIMMDC1, mitochondrial	18.1942	19.1134	down
Q8BWP8	B4GA1_MOUSE	B4gat1	Beta-1,4-glucuronyltransferase 1	17.4184	15.4596	up
Q8CHQ0	FBX4_MOUSE	Fbxo4	F-box only protein 4	17.5923	15.4209	up
Q8K353	CYTM1_MOUSE	Cystm1	Cysteine-rich and transmembrane domain-containing protein 1	21.2487	22.2883	down
Q8VD65	PI3R4_MOUSE	Pik3r4	Phosphoinositide 3-kinase regulatory subunit 4	19.766	21.8593	down
Q91ZI0	CELR3_MOUSE	Celsr3	Cadherin EGF LAG seven-pass G-type receptor 3	17.8873	18.9786	down
Q99JH8	ERD21_MOUSE	Kdelr1	ER lumen protein-retaining receptor 1	20.4285	19.6686	up
Q99M08	CD003_MOUSE		Uncharacterized protein C4orf3 homolog	17.1875	18.193	down
Q99PV0	PRP8_MOUSE	Prpf8	Pre-mRNA-processing-splicing factor 8	21.5482	22.6438	down
Q9BCZ4	SELS_MOUSE	Selenos	Selenoprotein S	19.0666	19.8867	down
Q9CQ79	TXND9_MOUSE	Txndc9	Thioredoxin domain-containing protein 9	17.7965	19.474	down
Q9CQF8	RT63_MOUSE	Mrpl57	Large ribosomal subunit protein mL63	17.7198	19.696	down
Q9D3D9	ATPD_MOUSE	Atp5f1d	ATP synthase subunit delta, mitochondrial	23.6783	24.885	down
Q9D4I9	Q9D4I9_MOUSE	Rab23	RAB23, member RAS oncogene family	20.7669	18.7013	up
Q9DCF9	SSRG_MOUSE	Ssr3	Translocon-associated protein subunit gamma	22.9443	23.8215	down
Q9DCT6	BAP18_MOUSE	Bap18	Chromatin complexes subunit BAP18	15.7672	18.2821	down
Q9JIZ9	PLS3_MOUSE	Plscr3	Phospholipid scramblase 3	17.4161	18.4458	down
Q9JLR9	HIG1A_MOUSE	Higd1a	HIG1 domain family member 1A, mitochondrial	16.3438	18.2102	down
Q9JME5	AP3B2_MOUSE	Ap3b2	AP-3 complex subunit beta-2	19.0466	17.1912	up
Q9R1Q7	PLP2_MOUSE	Plp2	Proteolipid protein 2	22.785	23.8695	down
Q9Z2X2	PSD10_MOUSE	Psmd10	26S proteasome non-ATPase regulatory subunit 10	19.7097	18.8297	up
PBS+PBS vs sFlt1+CRISPR-TE Non-target
ID	Protein_Names	Gene	Description	PBS+PBS	sFlt1+MiniCURE-Non-target	Regulated
A0A0A6YVV8	A0A0A6YVV8_MOUSE	Mbnl1	Muscleblind like splicing regulator 1	22.0679	21.2195	down
A0A1L1SVG6	A0A1L1SVG6_MOUSE	Slc44a2	Choline transporter-like protein	20.1749	21.0222	up
A0A286YCX6	A0A286YCX6_MOUSE	Trappc8	Trafficking protein particle complex 8	21.2226	22.1354	up
A0A384DV79	A0A384DV79_MOUSE	Hmga1	High mobility group protein HMG-I/HMG-Y	20.6013	19.8304	down
A2AIM4	A2AIM4_MOUSE	Tpm2	Tropomyosin beta chain	21.8978	23.1284	up
A6H619	PHRF1_MOUSE	Phrf1	PHD and RING finger domain-containing protein 1	16.3962	15.5709	down
D3Z2H9	D3Z2H9_MOUSE	Tpm3-rs7	Tropomyosin 3, related sequence 7	23.2657	24.3105	up
E9Q452	E9Q452_MOUSE	Tpm1	Tropomyosin 1, alpha	22.8809	23.8785	up
E9Q6U4	E9Q6U4_MOUSE	Pfdn4	Prefoldin subunit 4	19.4653	20.2141	up
F8WID5	F8WID5_MOUSE	Tpm1	Tropomyosin 1, alpha	22.3922	23.6607	up
G5E8R2	G5E8R2_MOUSE	Tpm1	Tropomyosin alpha-1 chain	24.2966	25.5777	up
H3BKC5	H3BKC5_MOUSE	Lsm5	LSM5 homolog, U6 small nuclear RNA and mRNA degradation associated (Fragment)	20.0641	20.7239	up
O08585	CLCA_MOUSE	Clta	Clathrin light chain A	23.7985	24.8122	up
O35153	BET1L_MOUSE	Bet1l	BET1-like protein	19.5456	20.3086	up
O88935	SYN1_MOUSE	Syn1	Synapsin-1	20.3688	18.403	down
P04925	PRIO_MOUSE	Prnp	Major prion protein	18.9733	19.9831	up
P09542	MYL3_MOUSE	Myl3	Myosin light chain 3	23.5815	24.479	up
P15331	PERI_MOUSE	Prph	Peripherin	25.7137	26.5294	up
P24668	MPRD_MOUSE	M6pr	Cation-dependent mannose-6-phosphate receptor	22.6054	23.5814	up
P58774	TPM2_MOUSE	Tpm2	Tropomyosin beta chain	22.3598	23.1231	up
P62858	RS28_MOUSE	Rps28	Small ribosomal subunit protein eS28	24.797	25.7592	up
P97471	SMAD4_MOUSE	Smad4	Mothers against decapentaplegic homolog 4	19.0339	17.8264	down
P97499	TEP1_MOUSE	Tep1	Telomerase protein component 1	16.0702	13.9426	down
Q31125	S39A7_MOUSE	Slc39a7	Zinc transporter SLC39A7	20.554	21.5336	up
Q3U7U3	FBX7_MOUSE	Fbxo7	F-box only protein 7	23.5955	21.8066	down
Q5U458	DJC11_MOUSE	Dnajc11	DnaJ homolog subfamily C member 11	21.0123	22.9871	up
Q60996	2A5G_MOUSE	Ppp2r5c	Serine/threonine-protein phosphatase 2A 56 kDa regulatory subunit gamma isoform	18.8073	20.5385	up
Q6PIJ4	NFRKB_MOUSE	Nfrkb	Nuclear factor related to kappa-B-binding protein	18.1989	15.9933	down
Q6ZQB6	VIP2_MOUSE	Ppip5k2	Inositol hexakisphosphate and diphosphoinositol-pentakisphosphate kinase 2	17.484	18.8785	up
Q6ZWV7	RL35_MOUSE	Rpl35	Large ribosomal subunit protein uL29	24.9602	24.2256	down
Q7TMY8	HUWE1_MOUSE	Huwe1	E3 ubiquitin-protein ligase HUWE1	21.182	22.0565	up
Q80X80	C2C2L_MOUSE	C2cd2l	Phospholipid transfer protein C2CD2L	17.9723	19.5176	up
Q8BG15	CTSL2_MOUSE	Ctdspl2	CTD small phosphatase-like protein 2	19.4418	15.9306	down
Q8BHG9	CGBP1_MOUSE	Cggbp1	CGG triplet repeat-binding protein 1	18.9749	17.4397	down
Q8BHS3	RBM22_MOUSE	Rbm22	Pre-mRNA-splicing factor RBM22	18.8498	19.9179	up
Q8BK72	RT27_MOUSE	Mrps27	Small ribosomal subunit protein mS27	20.7785	21.534	up
Q8BR70	YIPF6_MOUSE	Yipf6	Protein YIPF6	19.6111	20.4433	up
Q8C845	Q8C845_MOUSE	Efhd2	EF hand domain containing 2	22.3648	23.1973	up
Q8CHQ0	FBX4_MOUSE	Fbxo4	F-box only protein 4	17.7291	15.4209	down
Q8R2U4	NTM1A_MOUSE	Ntmt1	N-terminal Xaa-Pro-Lys N-methyltransferase 1	20.1438	21.0198	up
Q8VD65	PI3R4_MOUSE	Pik3r4	Phosphoinositide 3-kinase regulatory subunit 4	19.4277	21.8593	up
Q91XV3	BASP1_MOUSE	Basp1	Brain acid soluble protein 1	23.8581	24.7731	up
Q91ZI0	CELR3_MOUSE	Celsr3	Cadherin EGF LAG seven-pass G-type receptor 3	17.662	18.9786	up
Q922X9	ANM7_MOUSE	Prmt7	Protein arginine N-methyltransferase 7	18.4534	16.9737	down
Q99JH8	ERD21_MOUSE	Kdelr1	ER lumen protein-retaining receptor 1	20.3065	19.6686	down
Q99PV0	PRP8_MOUSE	Prpf8	Pre-mRNA-processing-splicing factor 8	21.7428	22.6438	up
Q9CQ48	NUDC2_MOUSE	Nudcd2	NudC domain-containing protein 2	21.5521	20.76	down
Q9CQI7	RU2B_MOUSE	Snrpb2	U2 small nuclear ribonucleoprotein B''	19.847	20.7722	up
Q9D1Q4	DPM3_MOUSE	Dpm3	Dolichol-phosphate mannosyltransferase subunit 3	21.5439	22.3336	up
Q9D3D9	ATPD_MOUSE	Atp5f1d	ATP synthase subunit delta, mitochondrial	23.5518	24.885	up
Q9EPE9	AT131_MOUSE	Atp13a1	Endoplasmic reticulum transmembrane helix translocase	21.6242	25.258	up
Q9QXG2	RAE1_MOUSE	Chm	Rab proteins geranylgeranyltransferase component A 1	16.1503	16.9443	up
Q9R0P4	SMAP_MOUSE	Smap	Small acidic protein	21.4522	20.5753	down
Q9R0Z9	RHG07_MOUSE	Dlc1	Rho GTPase-activating protein 7	15.3046	16.2203	up
Q9R1Q7	PLP2_MOUSE	Plp2	Proteolipid protein 2	22.8056	23.8695	up
PBS+PBS vs sFlt1+CRISPR-TE gsRNA7
ID	Protein_Names	Gene	Description	PBS+PBS	sFlt1+MiniCURE-gsRNA7	Regulated
D3Z7L2	D3Z7L2_MOUSE	Afdn	Afadin, adherens junction formation factor (Fragment)	18.245	17.4747	down
P60879	SNP25_MOUSE	Snap25	Synaptosomal-associated protein 25	19.2246	20.5758	up
Q3TLS3	GDPP1_MOUSE	Gdpgp1	GDP-D-glucose phosphorylase 1	16.6459	17.7276	up
Q8BIL5	HOOK1_MOUSE	Hook1	Protein Hook homolog 1	15.5475	11.7862	down
Q8BL03	S2529_MOUSE	Slc25a29	Mitochondrial basic amino acids transporter	19.3042	18.5368	down
Q8BWP8	B4GA1_MOUSE	B4gat1	Beta-1,4-glucuronyltransferase 1	14.2859	17.4184	up
Q8CBQ5	P4K2B_MOUSE	Pi4k2b	Phosphatidylinositol 4-kinase type 2-beta	20.872	19.9282	down
Q8R2U4	NTM1A_MOUSE	Ntmt1	N-terminal Xaa-Pro-Lys N-methyltransferase 1	20.1438	21.0138	up
Q9D4I9	Q9D4I9_MOUSE	Rab23	RAB23, member RAS oncogene family	19.4003	20.7669	up
Q9EPE9	AT131_MOUSE	Atp13a1	Endoplasmic reticulum transmembrane helix translocase	21.6242	25.1358	up
Q9JLR9	HIG1A_MOUSE	Higd1a	HIG1 domain family member 1A, mitochondrial	18.0601	16.3438	down
